# Supplementary material for: The concurrence of DNA methylation and demethylation is associated with transcription regulation
Source: Nat Commun. 2021 Sep 6;12:5285. doi: 10.1038/s41467-021-25521-7 (PMC8421433; doi:10.1038/s41467-021-25521-7)
Supplement: Supplementary file 4 — Supplementary Data 1 [file 41467_2021_25521_MOESM4_ESM.xlsx]

## Sheet: Bisulfite-seq
Assembly	Data_Type	Data_Source	Sample_Name	Sample_Type	Accession_Number
hg19	WGBS	Roadmap	CD14+_Primary_monocytes_from_peripheral_blood	Normal	GSM1186661
hg19	WGBS	Roadmap	CD3+_Primary_T_cells_from_peripheral_blood	Normal	GSM1186660
hg19	WGBS	Roadmap	CD34+_Primary_hematopoietic_stem_cells	Normal	GSM916052
hg19	WGBS	Roadmap	CD56+_Primary_Natural_Killer_cells_from_peripheral_blood	Normal	GSM1186663
hg19	WGBS	Roadmap	Thymus	Normal	GSM1010979,GSM1120322
hg19	WGBS	Roadmap	Fetal_Thymus	Normal	GSM1172595
hg19	WGBS	Roadmap	Adipose_Nuclei	Normal	GSM1010983,GSM1120330,GSM1120331,GSM1282348,GSM1282357
hg19	WGBS	Roadmap	Aorta	Normal	GSM1120326,GSM1120327,GSM1120328,GSM1120329,GSM1282355,GSM983648
hg19	WGBS	Roadmap	Liver	Normal	GSM983647
hg19	WGBS	Roadmap	Esophagus	Normal	GSM983649,GSM1282356
hg19	WGBS	Roadmap	Fetal_Adrenal_Gland	Normal	GSM1172601
hg19	WGBS	Roadmap	Fetal_Intestine_Large	Normal	GSM1097763
hg19	WGBS	Roadmap	Fetal_Intestine_Small	Normal	GSM1097764
hg19	WGBS	Roadmap	Fetal_Muscle_Leg	Normal	GSM1172596
hg19	WGBS	Roadmap	Placenta	Normal	GSM1186665
hg19	WGBS	Roadmap	Fetal_Stomach	Normal	GSM1186667
hg19	WGBS	Roadmap	Gastric	Normal	GSM1010984,GSM1120332,GSM1120333,GSM1282349,GSM1282358
hg19	WGBS	Roadmap	Left_Ventricle	Normal	GSM1010978,GSM1120319,GSM1120320,GSM983650
hg19	WGBS	Roadmap	Lung	Normal	GSM1282350
hg19	WGBS	Roadmap	Ovary	Normal	GSM1010980,GSM1120323
hg19	WGBS	Roadmap	Pancreas	Normal	GSM1282359,GSM983651
hg19	WGBS	Roadmap	Psoas_Muscle	Normal	GSM1010986,GSM1282351,GSM1282360
hg19	WGBS	Roadmap	Right_Atrium	Normal	GSM1010987,GSM1120334,GSM1120335
hg19	WGBS	Roadmap	Right_Ventricle	Normal	GSM1010988,GSM1059433,GSM1120336,GSM1120337,GSM1282352
hg19	WGBS	Roadmap	Sigmoid_Colon	Normal	GSM1010989,GSM983645
hg19	WGBS	Roadmap	Small_Intestine	Normal	GSM1120321,GSM1282361,GSM1282363,GSM983646
hg19	WGBS	Roadmap	Spleen	Normal	GSM1282353,GSM1282362,GSM983652
hg19	WGBS	Roadmap	IMR90_fetal_lung_fibroblasts_Cell_Line	Normal	GSM1186664,GSM432687,GSM432688,GSM432689,GSM432690,GSM432691,GSM432692
hg19	WGBS	Roadmap	Bladder	Normal	GSM1058026,GSM1120318
hg19	WGBS	Roadmap	Fetal_Spinal_Cord	Normal	GSM1186666
hg19	WGBS	Roadmap	H1_Cells	Normal	GSM429321,GSM429322,GSM429323,GSM432685,GSM432686
hg19	WGBS	Roadmap	H1_BMP4_Derived_Mesendoderm_Cultured_Cells	Normal	GSM818003,GSM818004,GSM818005,GSM818006
hg19	WGBS	Roadmap	H1_Derived_Mesenchymal_Stem_Cells	Normal	GSM864032,GSM864033
hg19	WGBS	Roadmap	H1_Derived_Neuronal_Progenitor_Cultured_Cells	Normal	GSM675542,GSM675543,GSM675544,GSM675545,GSM675546
hg19	WGBS	Roadmap	hESC_Derived_CD184+_Endoderm_Cultured_Cells	Normal	GSM1112848,GSM916051
hg19	WGBS	Roadmap	hESC_Derived_CD56+_Ectoderm_Cultured_Cells	Normal	GSM1112820,GSM1112821,GSM1112849,GSM1112850
hg19	WGBS	Roadmap	hESC_Derived_CD56+_Mesoderm_Cultured_Cells	Normal	GSM1112839,GSM1112842
hg19	WGBS	Roadmap	HUES64_Cells	Normal	GSM1112840,GSM1112841
hg19	WGBS	ENCODE	Suprapubic_Skin	Normal	GSM3633681
hg19	WGBS	ENCODE	Lower_leg_skin_37yo	Normal	GSM3633635
hg19	WGBS	ENCODE	Lower_leg_skin_51yo	Normal	GSM3633992
hg19	WGBS	ENCODE	Testis_37yo	Normal	GSM3633986
hg19	WGBS	ENCODE	Testis_54yo	Normal	GSM3633629
hg19	WGBS	ENCODE	Thyroid_Gland_37yo	Normal	GSM3633921
hg19	WGBS	ENCODE	Thyroid_Gland_51yo	Normal	GSM3633950
hg19	WGBS	ENCODE	Tibial_nerve_53yo	Normal	GSM3633958
hg19	WGBS	ENCODE	Tibial_nerve_54yo	Normal	GSM3633953
hg19	WGBS	ENCODE	Prostate_Gland	Normal	GSM3633976
hg19	WGBS	TCGA	BLCA_normal	Normal	TCGA-BT-A20V-11A-11D-A23D-05
hg19	WGBS	TCGA	BRCA_tumor	Tumor	TCGA-A7-A0CE-01A-11D-A148-05
hg19	WGBS	TCGA	BRCA_normal	Normal	TCGA-A7-A0CE-11A-21D-A148-05
hg19	WGBS	TCGA	COAD_normal	Normal	TCGA-AA-3518-11A-01D-1518-05
hg19	WGBS	TCGA	LUAD_normal	Normal	TCGA-44-6148-11A-01D-2365-05
hg19	WGBS	TCGA	LUSC_normal	Normal	TCGA-60-2722-11A-01D-1871-05
hg19	WGBS	TCGA	READ_normal	Normal	TCGA-AF-2689-11A-01D-2294-05
hg19	WGBS	TCGA	STAD_normal	Normal	TCGA-BR-6452-11A-01D-2365-05
hg19	WGBS	TCGA	UCEC_tumor	Tumor	TCGA-AX-A1CI-01A-11D-A17H-05
hg19	WGBS	TCGA	UCEC_normal	Normal	TCGA-AX-A1CI-11A-11D-A17H-05
hg19	WGBS	GEO	brain_white_matter	Normal	GSM1279516
hg19	WGBS	GEO	HUES8_WT	Wild_Type	GSM3618718
hg19	WGBS	GEO	HUES8_TKO	Knockout	GSM3618720
hg19	WGBS	GEO	HUES8_PKO	Knockout	GSM3618721
hg19	WGBS	GEO	HUES8_DKO	Knockout	GSM4458672
hg19	WGBS	GEO	lung_N1	Normal	GSM1716973
hg19	WGBS	GEO	lung_T1	Tumor	GSM1716975
hg19	WGBS	GEO	lung_N2	Normal	GSM1716977
hg19	WGBS	GEO	lung_T2	Tumor	GSM1716979
hg19	WGBS	GEO	lung_N3	Normal	GSM1716981
hg19	WGBS	GEO	lung_T3	Tumor	GSM1716983
mm9	WGBS	GEO	mES_Wild_Type(E14,E14Tg2a)	Wild_Type	GSM1372647
mm9	WGBS	GEO	mES_Tet_TKO	Knockout	GSM1372649
mm9	WGBS	GEO	mES_Wild_Type(129-C57Bl/6)	Wild_Type	GSM748786
mm9	WGBS	GEO	mES_DnmtTKO+Dnmt3b1	Knockout	GSM1382256
mm9	RRBS	DDBJ	mouse_LSK_Ctrl	Wild_Type	DRR014043
mm9	RRBS	DDBJ	mouse_LSK_Ezh2fx	Knockout	DRR014044

## Sheet: RNA-seq
Assembly	Data_Type	Data_Source	Sample_Name	Sample_Type	Accession_Number	Note
hg19	mRNA-seq	Roadmap	CD14+_Primary_monocytes_from_peripheral_blood	Normal	GSM1220575	-
hg19	mRNA-seq	Roadmap	CD3+_Primary_T_cells_from_peripheral_blood	Normal	GSM1220574	-
hg19	mRNA-seq	Roadmap	CD34+_Primary_hematopoietic_stem_cells	Normal	GSM909310	-
hg19	mRNA-seq	Roadmap	CD56+_Primary_Natural_Killer_cells_from_peripheral_blood	Normal	GSM1220577	-
hg19	mRNA-seq	Roadmap	Thymus	Normal	GSM1010944	-
hg19	mRNA-seq	Roadmap	Fetal_Thymus	Normal	GSM1220578	-
hg19	mRNA-seq	TCGA	BRCA_tumor	Tumor	79971a7b-a37c-4154-add6-d0781805cec3	UUID
hg19	mRNA-seq	TCGA	BRCA_normal	Normal	eed6ce81-2d05-4e3c-bb74-a4601ba8c161	UUID
hg19	mRNA-seq	TCGA	UCEC_tumor	Tumor	77829d42-0d17-4bb3-945b-5c0e24a667b0	UUID
hg19	mRNA-seq	TCGA	UCEC_normal	Normal	493c67aa-8f8e-4b7c-85d2-2b285adefbf1	UUID

## Sheet: ChIP-seq
Assembly	Data_Type	Data_Source	Samples	ChIP_Target	Accession_Number
mm9	ChIP-seq	GEO	mouse_ESC	DNMT3A1	GSM2698023
mm9	ChIP-seq	GEO	mouse_ESC	TET1	GSM2698050
mm9	ChIP-seq	GEO	mouse_ESC	DNMT3B	GSM4672096
mm9	ChIP-seq	GEO	mouse_ESC	TET2	GSM3196078
hg19	MNase-seq	GEO	brain	-	GSM2842967
hg19	Hi-C	GEO	CD3+_Primary_T_cells_from_peripheral_blood	-	GSM2861709
hg19	DNase-seq	Roadmap	CD3+_Primary_T_cells_from_peripheral_blood	-	GSM701525
hg19	ChIP-seq	Roadmap	CD3+_Primary_T_cells_from_peripheral_blood	H3K4me3	GSM537615,GSM537633
hg19	ChIP-seq	Roadmap	CD3+_Primary_T_cells_from_peripheral_blood	H3K27me3	GSM537613,GSM537631
hg19	ChIP-seq	Roadmap	CD3+_Primary_T_cells_from_peripheral_blood	H3K27ac	GSM1058764
hg19	ChIP-seq	Roadmap	CD3+_Primary_T_cells_from_peripheral_blood	H3K36me3	GSM1058774
hg19	ChIP-seq	Roadmap	CD3+_Primary_T_cells_from_peripheral_blood	H3K4me1	GSM1058778
hg19	ChIP-seq	Roadmap	H1_Cells	H2A.Z	GSM908938
hg19	ChIP-seq	Roadmap	H1_Cells	H2AK5ac	GSM602257
hg19	ChIP-seq	Roadmap	H1_Cells	H2BK120ac	GSM789280
hg19	ChIP-seq	Roadmap	H1_Cells	H2BK12ac	GSM605296
hg19	ChIP-seq	Roadmap	H1_Cells	H2BK15ac	GSM605298
hg19	ChIP-seq	Roadmap	H1_Cells	H2BK20ac	GSM605300
hg19	ChIP-seq	Roadmap	H1_Cells	H2BK5ac	GSM605302
hg19	ChIP-seq	Roadmap	H1_Cells	H3K14ac	GSM667614
hg19	ChIP-seq	Roadmap	H1_Cells	H3K18ac	GSM602259
hg19	ChIP-seq	Roadmap	H1_Cells	H3K23ac	GSM667617
hg19	ChIP-seq	Roadmap	H1_Cells	H3K23me2	GSM605305
hg19	ChIP-seq	Roadmap	H1_Cells	H3K27ac	GSM663427
hg19	ChIP-seq	Roadmap	H1_Cells	H3K27me3	GSM605308
hg19	ChIP-seq	Roadmap	H1_Cells	H3K36me3	GSM605309
hg19	ChIP-seq	Roadmap	H1_Cells	H3K4ac	GSM667624
hg19	ChIP-seq	Roadmap	H1_Cells	H3K4me1	GSM605312
hg19	ChIP-seq	Roadmap	H1_Cells	H3K4me2	GSM602260
hg19	ChIP-seq	Roadmap	H1_Cells	H3K4me3	GSM605315
hg19	ChIP-seq	Roadmap	H1_Cells	H3K56ac	GSM667627
hg19	ChIP-seq	Roadmap	H1_Cells	H3K79me1	GSM605318
hg19	ChIP-seq	Roadmap	H1_Cells	H3K79me2	GSM605321
hg19	ChIP-seq	Roadmap	H1_Cells	H3K9ac	GSM605323
hg19	ChIP-seq	Roadmap	H1_Cells	H3K9me3	GSM818057
hg19	ChIP-seq	Roadmap	H1_Cells	H4K20me1	GSM789284
hg19	ChIP-seq	Roadmap	H1_Cells	H4K5ac	GSM752990
hg19	ChIP-seq	Roadmap	H1_Cells	H4K8ac	GSM908966
hg19	ChIP-seq	Roadmap	H1_Cells	H4K91ac	GSM605332
hg19	DNase-seq	Roadmap	H1_Cells	-	GSM878616
hg19	ChIP-seq	Roadmap	H1_Cells	BACH1	GSM935580
hg19	ChIP-seq	Roadmap	H1_Cells	BRCA1	GSM935517
hg19	ChIP-seq	Roadmap	H1_Cells	CEBPB	GSM935295
hg19	ChIP-seq	Roadmap	H1_Cells	CHD1	GSM935296
hg19	ChIP-seq	Roadmap	H1_Cells	CHD2	GSM935297
hg19	ChIP-seq	Roadmap	H1_Cells	CTBP2	GSM935463
hg19	ChIP-seq	Roadmap	H1_Cells	CTCF	GSM733672
hg19	ChIP-seq	Roadmap	H1_Cells	EGR1	GSM803430
hg19	ChIP-seq	Roadmap	H1_Cells	EP300	GSM1003513
hg19	ChIP-seq	Roadmap	H1_Cells	EZH2	GSM1003524
hg19	ChIP-seq	Roadmap	H1_Cells	JUN	GSM935614
hg19	ChIP-seq	Roadmap	H1_Cells	JUND	GSM803529
hg19	ChIP-seq	Roadmap	H1_Cells	MAFK	GSM935292
hg19	ChIP-seq	Roadmap	H1_Cells	MAX	GSM1010898
hg19	ChIP-seq	Roadmap	H1_Cells	NANOG	GSM803437
hg19	ChIP-seq	Roadmap	H1_Cells	NRF1	GSM935308
hg19	ChIP-seq	Roadmap	H1_Cells	RAD21	GSM803466
hg19	ChIP-seq	Roadmap	H1_Cells	RBBP5	GSM1003584
hg19	ChIP-seq	Roadmap	H1_Cells	REST	GSE101251
hg19	ChIP-seq	Roadmap	H1_Cells	RXRA	GSM803506
hg19	ChIP-seq	Roadmap	H1_Cells	SP1	GSM803377
hg19	ChIP-seq	Roadmap	H1_Cells	SP2	GSM1010776
hg19	ChIP-seq	Roadmap	H1_Cells	SP4	GSM1010743
hg19	ChIP-seq	Roadmap	H1_Cells	SRF	GSM803425
hg19	ChIP-seq	Roadmap	H1_Cells	SUZ12	GSM1003573
hg19	ChIP-seq	Roadmap	H1_Cells	TAF1	GSM803450
hg19	ChIP-seq	Roadmap	H1_Cells	TBP	GSM935303
hg19	ChIP-seq	Roadmap	H1_Cells	TCF12	GSM803427
hg19	ChIP-seq	Roadmap	H1_Cells	TEAD4	GSM1010845
hg19	ChIP-seq	Roadmap	H1_Cells	USF1	GSM803426
hg19	ChIP-seq	Roadmap	H1_Cells	USF2	GSM935380
hg19	ChIP-seq	Roadmap	H1_Cells	YY1	GSM803513
hg19	ChIP-seq	Roadmap	H1_Cells	ZNF143	GSM935514
