# Supplementary material for: The concurrence of DNA methylation and demethylation is associated with transcription regulation
Source: Nat Commun. 2021 Sep 6;12:5285. doi: 10.1038/s41467-021-25521-7 (PMC8421433; doi:10.1038/s41467-021-25521-7)
Supplement: Supplementary file 5 — Supplementary Data 2 [file 41467_2021_25521_MOESM5_ESM.xlsx]

## Sheet: Sheet 1
# Genes repressed by the elevation of promoter methylation concurrence but not hypermethylation
Gene	normal_log2(FPKM+1)	tumor_log2(FPKM+1)	normal_promoter_average_methylation	tumor_promoter_average_methylation	normal_promoter_methylation_concurrence	tumor_promoter_methylation_concurrence	locfdr_average_methylation	locfdr_methylation_concurrence	diff_average_methylation	diff_methylation_concurrence
OLFM3	0.132879	0.019534	0.183983	0.165966	0.0497835	0.14916	1.27958	0.0139547	-0.0180163	0.0993761
NGF	1.75292	0.815756	0.251739	0.241983	0.115438	0.24344	0.953939	0.000147085	-0.00975602	0.128002
TNFRSF1B	3.37217	1.88914	0.208428	0.291435	0.0922551	0.166852	1.39224	0.145946	0.0830067	0.0745969
KAZN	2.99585	0.626209	0.0147727	0.0488974	0.0329545	0.141898	1.68017	0.00326208	0.0341247	0.108944
ADAMTSL4	2.56075	1.12377	0.0252747	0.0723951	0.0516484	0.175913	1.92377	0.000264956	0.0471204	0.124265
S100A6	9.2173	6.29317	0.0642857	0.174359	0.0125	0.125641	0.977278	0.00173119	0.110073	0.113141
FHAD1	3.91769	0.853975	0.218501	0.32243	0.0956938	0.194704	1.01285	0.0146736	0.103929	0.0990103
ETV3	4.20617	3.62125	0.0177384	0.0706737	0.00665188	0.0878468	1.79089	0.0864831	0.0529354	0.0811949
CADM3	1.19625	1.15545	0.243902	0.235792	0.0820399	0.247884	0.858996	8.35055e-08	-0.00811042	0.165844
FAM131C	0.549982	0.239174	0.195652	0.25163	0.13913	0.216428	1.77041	0.12004	0.0559776	0.0772972
SDHB	5.60811	5.45661	0.251672	0.263207	0.109532	0.190918	1.03804	0.0852888	0.0115344	0.0813857
ARHGEF10L	4.02751	3.61926	0.0355078	0.0984513	0.0545004	0.181416	1.77549	0.000173912	0.0629435	0.126916
LMOD1	5.22399	0.63848	0.0152905	0.0820265	0.0198777	0.119421	1.73031	0.0136372	0.066736	0.0995433
TMCC2	1.78154	0.813791	0.00512164	0.0273752	0.0307298	0.119968	1.3904	0.0375348	0.0222536	0.089238
VWA5B1	0.482223	0.0956419	0.578125	0.628472	0.0859375	0.190972	1.86507	0.00722369	0.0503472	0.105035
CD34	4.58152	2.98908	0.236	0.260274	0.046	0.175342	1.42588	0.000120456	0.024274	0.129342
LAMB3	5.88855	3.22528	0.367041	0.41092	0.0374532	0.126437	1.83071	0.0384926	0.0438783	0.0889836
SUSD4	2.45976	0.893614	0.00468933	0.0591603	0.031653	0.138677	1.75944	0.00471824	0.054471	0.107024
FAM89A	2.28485	1.44356	0.00791855	0.08125	0.0429864	0.172222	1.6325	0.000122109	0.0733314	0.129236
CLIC4	4.59304	3.17822	0.282253	0.26288	0.139489	0.242404	1.32681	0.0100652	-0.019373	0.102915
THEMIS2	2.46863	2.33086	0.357206	0.317574	0.113174	0.198037	1.80639	0.0605582	-0.0396324	0.0848633
TRNAU1AP	3.28334	2.96143	0.230556	0.242809	0.0518519	0.155668	1.06711	0.00894076	0.0122532	0.103817
TMEM200B	1.9567	0.159949	0.0153404	0.0222222	0.0651965	0.15463	0.761096	0.036816	0.00688186	0.0894331
DCDC2B	4.2	0.295568	0.698413	0.572072	0.0833333	0.166667	0.597691	0.0704447	-0.126341	0.0833333
DLGAP3	0.397592	0.232656	0.0124555	0.0503388	0.116548	0.195547	1.78326	0.102356	0.0378833	0.0789989
MOB3C	3.48812	2.41581	0.139573	0.143987	0.0246305	0.112342	0.596194	0.0445684	0.00441427	0.0877112
DIO1	3.45872	0.260488	0.743842	0.612732	0.118227	0.249337	0.482897	9.17998e-05	-0.13111	0.13111
WLS	5.68152	4.75161	0.04	0.0833333	0.0272727	0.106918	1.81137	0.0971433	0.0433333	0.0796455
SLC45A1	2.08172	0.422078	0.351562	0.420947	0.0885417	0.162135	1.73772	0.158635	0.0693841	0.0735933
NOC2L	5.09814	4.55728	0.112664	0.139975	0.195724	0.278689	1.50264	0.0731643	0.0273103	0.0829648
LRRC8C	1.03667	0.749266	0.0326733	0.110226	0.0267327	0.155378	1.61065	0.000133024	0.0775525	0.128646
LOXL4	2.99496	1.06374	0.0726872	0.0986159	0.0814978	0.176471	1.46197	0.0224478	0.0259287	0.0949728
CNNM1	0.674557	0.19424	0.575055	0.562011	0.0916115	0.187709	1.09646	0.0208729	-0.013044	0.096098
GFRA1	2.76292	0.768304	0.0129271	0.115419	0.043398	0.127753	1.05306	0.0634298	0.102491	0.0843553
KNDC1	4.69328	0.0386769	0.0353659	0.187251	0.097561	0.264276	0.21348	6.5957e-08	0.151885	0.166715
CALY	0.715827	0	0.124334	0.208219	0.190053	0.30411	1.37157	0.00160307	0.0838853	0.114056
PRAP1	1.50013	0.395939	0.491484	0.395397	0.128954	0.202929	1.16177	0.152853	-0.0960867	0.0739751
C1QL3	0.665193	0.259245	0.317708	0.396755	0.0625	0.151917	1.58196	0.0368733	0.0790468	0.0894174
PLXDC2	3.69206	0.727101	0.00671785	0.0592851	0.0307102	0.163906	1.80021	6.06994e-05	0.0525672	0.133196
CASC10	1.94766	0.127666	0.138444	0.065764	0.0743707	0.147002	1.64585	0.174056	-0.0726799	0.0726312
KIAA1462	3.95593	0.903569	0.104966	0.166425	0.03386	0.12301	1.8488	0.037863	0.0614593	0.0891501
VSTM4	1.71553	0.439114	0.230189	0.303103	0.155975	0.313842	1.64105	6.19726e-07	0.0729139	0.157868
STOX1	3.49312	1.04162	0.118685	0.145073	0.0505213	0.12865	1.47522	0.11061	0.0263881	0.0781284
MICU1	5.1296	4.10403	0.328321	0.182781	0.0438596	0.12053	0.32903	0.126542	-0.145539	0.0766702
VDAC2	4.92935	4.55783	0.191304	0.212195	0.0315217	0.114634	1.36404	0.0720639	0.0208908	0.0831124
MARVELD1	5.27566	1.71942	0.157844	0.226654	0.0885467	0.195525	1.73722	0.00476386	0.0688096	0.106979
GUCY1A2	1.82795	0.10012	0.00907258	0.0931034	0.047379	0.164655	1.36816	0.000991281	0.0840309	0.117276
RAB39A	0.145631	0.0468627	0.149068	0.213483	0.0968944	0.17496	1.73629	0.1113	0.0644148	0.0780655
C11orf87	0.270334	0	0.199234	0.280973	0.111111	0.223451	1.45774	0.00184385	0.0817397	0.11234
ARHGAP20	1.57381	0.0381489	0.152406	0.268065	0.0508021	0.199301	0.784838	5.48714e-06	0.115659	0.148499
ZBTB16	1.37575	0.203864	0.101338	0.0995349	0.124283	0.231628	0.581588	0.00440703	-0.00180355	0.107345
ROBO4	2.49548	1.86945	0.597656	0.462838	0.0585938	0.236486	0.460092	4.79961e-09	-0.134818	0.177893
NTM	0.557339	0.354456	0.378462	0.258621	0.0307692	0.141379	0.67976	0.00232856	-0.119841	0.11061
B4GALNT4	3.46225	1.88041	0.0891505	0.101996	0.15307	0.259424	1.08998	0.0054422	0.012845	0.106354
SYT13	1.13548	0.362129	0.150079	0.225755	0.0821485	0.197138	1.62107	0.00145823	0.0756762	0.11499
PTPRJ	3.25543	1.70929	0.0900424	0.100698	0.0783898	0.17348	1.00456	0.0223037	0.0106555	0.0950897
YPEL4	0.793649	0.361756	0.187354	0.315166	0.0843091	0.206161	0.577306	0.000420075	0.127812	0.121852
AHNAK	7.19551	4.00208	0.0282167	0.062333	0.027088	0.146037	1.67995	0.000701185	0.0341163	0.118949
HRASLS5	1.13212	0.259492	0.0568528	0.189372	0.0335025	0.124638	0.470544	0.0302085	0.132519	0.0911351
NRXN2	2.07776	0.169086	0.0567686	0.119792	0.0611354	0.186198	1.77237	0.000231133	0.0630231	0.125063
RASGRP2	2.04208	0.981188	0.0211111	0.0766551	0.0711111	0.190476	1.76716	0.000654104	0.0555439	0.119365
CAPN1	7.36824	5.82965	0.115702	0.248945	0.0144628	0.149789	0.46535	4.14893e-05	0.133243	0.135326
LTBP3	6.54745	3.92671	0.00755124	0.059194	0.0355987	0.143577	1.82566	0.00391747	0.0516427	0.107978
CEND1	0.193926	0.0527894	0.163239	0.280591	0.200514	0.343882	0.730848	1.03242e-05	0.117352	0.143368
SCUBE2	2.50348	1.11096	0.115903	0.263757	0.11186	0.206831	0.294322	0.0224497	0.147854	0.0949713
VSTM5	0.607516	0.139772	0.28475	0.336691	0.0377868	0.116547	1.81658	0.104352	0.0519403	0.07876
TMEM119	3.25967	2.14713	0.513699	0.586806	0.143836	0.21875	1.6371	0.143132	0.0731069	0.0749144
OAS2	1.87497	1.08655	0.58209	0.473529	0.110448	0.191176	0.97683	0.0894849	-0.10856	0.0807287
DTX1	2.5892	0.457477	0.291667	0.429608	0.15625	0.265602	0.425914	0.00299031	0.137941	0.109352
NOS1	1.46973	0.287164	0.247036	0.210059	0.102767	0.286982	1.76048	1.01266e-09	-0.0369764	0.184215
PXN	5.64842	4.01448	0.0675182	0.0639535	0.0310219	0.127907	0.569416	0.0192484	-0.00356476	0.0968851
SPPL3	4.55176	4.35491	0.140641	0.206697	0.0506722	0.12933	1.72398	0.105216	0.0660563	0.0786581
RHOF	1.64311	0.588663	0.0144665	0.113553	0.0524412	0.174603	1.10738	0.000395623	0.0990866	0.122162
OGFOD2	0.634049	0.632151	0.223133	0.19892	0.0409836	0.117012	1.42463	0.132937	-0.0242131	0.0760281
APOLD1	2.54054	0.81789	0.00928998	0.0430438	0.0378235	0.121445	1.67054	0.0683821	0.0337538	0.0836216
IQSEC3	2.64814	0.0470997	0.0281008	0.164714	0.0852713	0.157133	0.443589	0.187374	0.136613	0.0718617
CACNA1C	0.797577	0.131257	0.00846805	0.046683	0.0631255	0.143325	1.79181	0.0930405	0.038215	0.0801997
CPNE8	1.86168	0.379969	0.00235294	0.0361727	0.00705882	0.113186	1.67224	0.00571242	0.0338198	0.106127
ZNF641	2.84497	2.80968	0.293772	0.182944	0.0470035	0.133425	0.974218	0.051778	-0.110828	0.0864215
LETMD1	5.57145	5.55245	0.140454	0.108133	0.0336417	0.124769	1.63453	0.0302388	-0.0323211	0.0911272
HOXC4	4.66741	1.13935	0.103586	0.153551	0.0577689	0.130518	1.87664	0.172086	0.0499652	0.0727493
HOXC5	0.846756	0.0401267	0.103586	0.153551	0.0577689	0.130518	1.87664	0.172086	0.0499652	0.0727493
HOXC6	3.04379	2.41122	0.103586	0.153551	0.0577689	0.130518	1.87664	0.172086	0.0499652	0.0727493
ATXN7L3B	6.4506	4.53139	0.200368	0.324373	0.0367647	0.119176	0.603121	0.0772653	0.124005	0.0824109
PPFIA2	0.034268	0.0267004	0.0909091	0.171901	0.0542522	0.181818	1.50485	0.000157447	0.0809917	0.127566
FGF14	3.60709	0.532352	0.2375	0.243553	0.05	0.157593	0.706534	0.00420686	0.00605301	0.107593
MEDAG	1.84508	0.823756	0.44382	0.3125	0.104869	0.19494	0.48101	0.0345464	-0.13132	0.0900716
BEGAIN	1.40333	0.628865	0.385356	0.333333	0.192678	0.28642	1.81405	0.0237913	-0.0520231	0.0937415
KIF26A	1.36249	0.101151	0.00969426	0.106655	0.0812826	0.226071	1.14264	7.83237e-06	0.0969603	0.144788
SALL2	3.56333	0.188498	0.434978	0.514161	0.044843	0.180828	1.57766	3.60837e-05	0.0791836	0.135985
NID2	3.54461	0.149795	0.0353357	0.186999	0.0600707	0.159394	0.217185	0.0140554	0.151663	0.0993238
SYNDIG1L	0.105273	0.0335541	0.130952	0.216931	0.199405	0.338624	1.37906	2.05086e-05	0.0859788	0.13922
CHRNA7	0.12694	0.0255518	0.0104046	0.111413	0.0404624	0.137228	1.0804	0.0194858	0.101008	0.0967658
ACTC1	0.341631	0	0.222222	0.251989	0.0796646	0.156499	1.562	0.12496	0.0297672	0.0768341
THBS1	4.0499	1.94959	0.032032	0.0711382	0.0570571	0.138211	1.80908	0.0867395	0.0391062	0.0811543
PLCB2	1.68672	1.48032	0.770889	0.671082	0.105121	0.183223	1.09928	0.110902	-0.0998078	0.0781017
PYGO1	1.65888	0.196767	0.260444	0.337248	0.064	0.230705	1.61634	6.61079e-08	0.0768039	0.166705
TLN2	2.41599	1.5444	0.778182	0.692754	0.04	0.130435	1.36303	0.0330049	-0.0854282	0.0904348
FBXL22	2.29205	0.683262	0.586057	0.5	0.0675381	0.179293	1.38142	0.00193595	-0.0860566	0.111755
SNX1	4.27891	3.80041	0.230104	0.161808	0.00346021	0.0772595	1.73689	0.155493	-0.0682962	0.0737993
IGDCC4	0.74988	0.53066	0.169291	0.21879	0.111549	0.182754	1.88902	0.19863	0.0494989	0.0712056
HCN4	0.106278	0.106191	0.0877573	0.179034	0.102925	0.213192	1.49311	0.00246384	0.0912768	0.110267
SH3GL3	1.58201	0.166079	0.257389	0.327571	0.070197	0.167425	1.71707	0.0185826	0.0701814	0.0972279
SOX8	0.125141	0.028738	0.00826446	0.08	0.0616078	0.201538	1.66531	1.82367e-05	0.0717355	0.139931
CACNA1H	3.27522	0.711145	0.0206718	0.0583215	0.124031	0.29872	1.77731	9.6034e-09	0.0376496	0.174689
MYH11	7.63962	1.29232	0.0368272	0.0862355	0.0155807	0.131012	1.89132	0.00137716	0.0494083	0.115431
XYLT1	0.897188	0.203046	0.0334928	0.134892	0.0574163	0.203237	1.0734	6.99704e-06	0.101399	0.145821
ACSM5	0.25797	0.172226	0.752137	0.721311	0.0769231	0.166276	1.58982	0.0371084	-0.0308253	0.0893533
GSG1L	0.43702	0.0855599	0.0526316	0.121739	0.101591	0.219565	1.73746	0.00085813	0.0691076	0.117974
ZNF689	2.53763	1.87763	0.43905	0.319624	0.0919421	0.165687	0.68739	0.156311	-0.119426	0.0737453
CLDN6	0.758241	0.237693	0.378579	0.353555	0.233298	0.332701	1.44156	0.0139024	-0.0250245	0.0994034
STX1B	0.316014	0.211005	0.203762	0.355903	0.203762	0.314236	0.209285	0.00238118	0.152141	0.110474
TGFB1I1	5.35449	2.71277	0.192568	0.288136	0.0658784	0.176271	1.18512	0.00241333	0.095568	0.110393
MTRNR2L4	0.435829	0	0.827471	0.678801	0.0938023	0.179872	0.279096	0.0538698	-0.14867	0.0860692
BRD7	4.78377	4.73646	0.0225847	0.0776119	0.0238394	0.131343	1.76339	0.00427684	0.0550272	0.107504
RBL2	4.61083	2.48418	0.143498	0.0782241	0.0635277	0.139535	1.71716	0.133151	-0.0652737	0.0760072
GNAO1	0.971915	0.264602	0.010772	0.0317195	0.0493716	0.146912	1.36547	0.0178566	0.0209475	0.0975399
CDH11	2.95029	1.63332	0.00806452	0.0514019	0.0414747	0.121495	1.81151	0.0942801	0.0433374	0.0800207
CDH5	2.3537	2.35092	0.435644	0.325153	0.135314	0.214724	0.975529	0.0990069	-0.11049	0.0794104
RRAD	5.11323	0.368407	0.0346639	0.127536	0.0693277	0.202899	1.38116	5.68149e-05	0.0928724	0.133571
ZDHHC1	5.44276	4.14587	0.279859	0.130898	0.0725995	0.147641	0.272027	0.142027	-0.148961	0.0750413
GFOD2	2.93611	1.78576	0.0127551	0.0153846	0.00510204	0.0953846	0.575898	0.033643	0.00262951	0.0902826
CLEC18C	0.0611884	0.0477736	0.591512	0.693878	0.167109	0.267857	1.05628	0.0119555	0.102366	0.100748
MSLN	9.31788	2.51787	0.339089	0.266766	0.117739	0.23994	1.65314	0.000392642	-0.0723235	0.122201
CMIP	4.61826	2.25094	0.015625	0.0368664	0.0901442	0.172811	1.37292	0.0753654	0.0212414	0.0826668
JPH3	0.172616	0	0.0642857	0.0981308	0.102857	0.200935	1.6729	0.0166309	0.0338451	0.0980774
RNF166	2.97134	1.95372	0.0355427	0.0487179	0.054755	0.148718	1.10077	0.0235812	0.0131752	0.0939629
PIEZO1	3.60628	1.05967	0.0621062	0.0832073	0.151215	0.25416	1.36935	0.0100413	0.0211011	0.102945
RAI1	3.93288	2.36186	0.106516	0.109159	0.0162907	0.0953576	0.575805	0.101795	0.00264306	0.0790669
EVPLL	0.0560943	0	0.622535	0.559105	0.0760563	0.204473	1.76185	0.000137872	-0.0634298	0.128417
RTN4RL1	2.30811	0.383612	0.00811808	0.0405186	0.0464945	0.121556	1.63659	0.141852	0.0324006	0.0750615
HIC1	3.04288	1.54626	0.0178988	0.0649739	0.0902724	0.20239	1.92284	0.0018779	0.047075	0.112117
PAFAH1B1	5.00904	4.02176	0.134472	0.0609756	0.0651014	0.140244	1.62912	0.141154	-0.0734961	0.0751425
SARM1	1.82741	1.18276	0.0229682	0.0864865	0.0388693	0.144595	1.75956	0.00622536	0.0635183	0.105725
RAP1GAP2	3.51119	3.45075	0.186881	0.282927	0.158416	0.230488	1.16267	0.183651	0.0960456	0.072072
ASPA	2.43775	0.0584755	0.598404	0.51895	0.0505319	0.137026	1.56917	0.051355	-0.0794538	0.0864943
LINC00672	0.65744	0.221758	0.746631	0.727711	0.102426	0.180723	1.31218	0.108778	-0.0189199	0.078297
CRHR1	1.27638	0	0.00516351	0.0866788	0.0344234	0.136861	1.47174	0.0104558	0.0815153	0.102438
SMTNL2	2.14286	0.106461	0.205645	0.336756	0.0866935	0.213552	0.482895	0.000175426	0.13111	0.126859
GLTPD2	0.827955	0.202385	0.543262	0.554087	0.171631	0.246394	1.01081	0.144465	0.0108241	0.074763
NGFR	1.1452	1.02881	0.180569	0.126967	0.0922473	0.21511	1.77393	0.000345266	-0.0536017	0.122863
SPOP	4.51106	4.15821	0.353862	0.236025	0.0741127	0.15173	0.717232	0.116325	-0.117837	0.0776175
GP1BA	1.21043	0.25642	0.877339	0.727605	0.0686071	0.186472	0.254252	0.000877944	-0.149734	0.117865
FAM20A	3.284	0.779375	0.0225225	0.0731473	0.081982	0.218479	1.85665	3.25879e-05	0.0506247	0.136497
TEKT1	7.24452	0.120124	0.0949367	0.131886	0.0348101	0.223706	1.75983	3.63295e-10	0.0369498	0.188896
SLC16A5	5.08163	1.77798	0.284785	0.327654	0.0897269	0.182176	1.80757	0.0260147	0.0428686	0.0924487
SMIM5	2.22821	0.529463	0.282732	0.335366	0.129032	0.207317	1.79854	0.10891	0.0526334	0.0782848
DNAH2	3.63002	0.299381	0.0217096	0.0354691	0.0407056	0.118993	1.12037	0.10888	0.0137595	0.0782876
TIMP2	6.33361	2.81256	0.0484048	0.112738	0.0792079	0.18448	1.73841	0.0068628	0.0643331	0.105272
AATK	0.790162	0.171129	0.166667	0.20129	0.128099	0.246452	1.69345	0.000792948	0.0346237	0.118352
CD7	3.15479	2.11999	0.835192	0.741438	0.106568	0.193493	1.31606	0.0489132	-0.0937537	0.0869256
FHOD3	2.7987	0.461125	0.00971817	0.0419048	0.0651118	0.148571	1.63038	0.0695337	0.0321866	0.0834597
SYT4	0.119985	0.0839366	0.251131	0.25679	0.0361991	0.145679	0.676418	0.00291022	0.0056589	0.10948
SLC44A2	7.23921	5.44684	0.390791	0.240869	0.0885478	0.167818	0.250111	0.100132	-0.149922	0.0792705
EFNA2	0.127146	0.0803538	0.110419	0.162683	0.206589	0.298381	1.80786	0.0279413	0.0522646	0.0917914
PTGER1	0.222376	0	0.42369	0.37251	0.129841	0.227092	1.83976	0.0185385	-0.0511802	0.0972511
CERS1	0.224424	0.0233969	0.310395	0.252285	0.175695	0.268739	1.85276	0.0245331	-0.0581101	0.0930431
S1PR4	0.694778	0.547472	0.793137	0.703916	0.133333	0.227316	1.50203	0.023563	-0.0892213	0.0939828
CHST8	0.466071	0.117257	0.120594	0.219871	0.111317	0.189512	1.10521	0.109881	0.0992775	0.0781952
WTIP	4.57269	1.76283	0.0337268	0.0971349	0.115514	0.190077	1.76241	0.146256	0.0634081	0.0745625
RAX2	0.965889	0.0799544	0.422652	0.5	0.207182	0.298354	1.61219	0.030069	0.0773481	0.0911716
MATK	3.20408	0.518884	0.370508	0.301552	0.105328	0.211752	1.73733	0.005362	-0.0689559	0.106423
ZFR2	0.825605	0.0605564	0.227931	0.358382	0.229249	0.380539	0.499033	2.7589e-06	0.13045	0.15129
DLL3	0.0699607	0.0366683	0.0117509	0.0530071	0.0317274	0.169215	1.79915	2.70415e-05	0.0412563	0.137488
CYP2S1	3.88979	0.766672	0.125189	0.213864	0.108597	0.237463	1.47725	0.000128534	0.0886758	0.128866
MEIS3	3.22149	1.28947	0.0395778	0.0875706	0.0976253	0.183616	1.92684	0.0543474	0.0479928	0.0859905
NTF4	1.3453	0.452524	0.523636	0.6125	0.116364	0.203125	1.48556	0.0498304	0.0888636	0.0867614
FLT3LG	1.08672	0.598144	0.281159	0.222222	0.0550725	0.126543	1.87916	0.194467	-0.0589372	0.0714707
LRRC4B	1.80019	0.500707	0.0574913	0.129032	0.0836237	0.229032	1.67177	7.28739e-06	0.071541	0.145409
KLK7	5.76917	2.18082	0.434856	0.342742	0.0879865	0.196237	1.43932	0.00372475	-0.0921142	0.10825
NKG7	2.68869	1.78693	0.615917	0.469534	0.114187	0.218638	0.317495	0.00817647	-0.146383	0.104451
PTPRS	5.78742	4.32519	0.165631	0.0635786	0.0869565	0.184378	1.06179	0.0181379	-0.102053	0.0974213
CDC42EP5	2.90914	1.16303	0.171756	0.284553	0.0229008	0.109756	0.897127	0.0493038	0.112797	0.0868553
NLRP2	3.95629	0.469416	0.73227	0.75	0.129433	0.217105	1.26962	0.0447772	0.0177305	0.0876726
BRSK1	0.961973	0.601858	0.25098	0.168116	0.105882	0.2	1.39559	0.0234418	-0.0828645	0.0941176
SSC5D	3.70696	0.709405	0.147287	0.263699	0.0813953	0.171233	0.760442	0.035369	0.116412	0.0898375
ZIM3	0.0215143	0	0.752239	0.606205	0.0597015	0.178998	0.322665	0.0006617	-0.146034	0.119296
A1BG-AS1	0.753272	0.229957	0.727099	0.575499	0.167939	0.260684	0.218246	0.0251889	-0.151601	0.0927448
MLLT1	6.15989	4.46192	0.136893	0.150877	0.0631068	0.14386	1.12808	0.0893264	0.013984	0.0807529
SLC25A41	0.439638	0.439316	0.913821	0.810458	0.0520325	0.132898	1.02855	0.0885942	-0.103364	0.0808651
TGFBR3L	0.703531	0.0687956	0.311111	0.224396	0.12381	0.232451	1.40237	0.00346339	-0.0867153	0.108642
CYS1	3.79449	0.491701	0.130374	0.158249	0.0873786	0.212121	1.52002	0.000242794	0.0278747	0.124743
TGFBRAP1	3.03965	2.40494	0.0702306	0.0852535	0.0324948	0.12212	1.16532	0.0361221	0.0150228	0.0896251
MAP3K2	2.88922	2.37815	0.900621	0.748718	0.0372671	0.112821	0.213181	0.137684	-0.151903	0.0755534
MYO7B	0.331843	0.196816	0.730315	0.644495	0.0767717	0.169725	1.37431	0.0246372	-0.0858195	0.0929531
LYPD1	4.82979	2.98682	0.327044	0.345833	0.106918	0.197917	1.30736	0.0307367	0.0187893	0.0909984
THSD7B	0.629436	0.102276	0.0113636	0.0923657	0.0568182	0.144204	1.50419	0.0463591	0.0810021	0.0873854
ZEB2	1.87244	0.490818	0.0715564	0.136519	0.0411449	0.167235	1.72202	0.000197303	0.0649624	0.126091
HOXD1	2.06952	0	0.0277281	0.132689	0.09839	0.188928	0.988044	0.0325786	0.104961	0.090538
LINC01116	2.54836	0.711751	0.148515	0.179315	0.0948845	0.166667	1.58911	0.188798	0.0308006	0.0717822
CDK15	0.178702	0.0544012	0.402439	0.545455	0.0670732	0.193939	0.358294	0.000175228	0.143016	0.126866
INO80D	1.8046	1.69757	0.0049505	0.0123711	0.0049505	0.0804124	0.801112	0.138447	0.00742064	0.0754619
WNT10A	4.14581	2.01715	0.106259	0.209651	0.171761	0.261231	1.02777	0.0366816	0.103391	0.08947
SLC4A3	1.80354	1.63165	0.249677	0.177494	0.100906	0.198376	1.65603	0.0180212	-0.0721824	0.0974703
NEU4	2.17637	0.264213	0.879548	0.774278	0.0702635	0.164042	0.982502	0.0237553	-0.10527	0.0937785
CYP1B1	3.92896	0.280102	0.00576606	0.0513937	0.0304778	0.125436	1.89441	0.0224666	0.0456277	0.0949578
STON1	2.62386	0.575366	0.0588235	0.0887097	0.0459559	0.119355	1.56467	0.161649	0.0298861	0.073399
SNAP25	1.73378	0.0401814	0.0248756	0.070922	0.0527363	0.160461	1.90245	0.00410573	0.0460464	0.107725
THBD	2.1776	0.924208	0.0236735	0.0876331	0.0987755	0.22113	1.74812	0.000381111	0.0639596	0.122355
CD93	2.10972	1.65594	0.719251	0.655413	0.105615	0.201397	1.75127	0.0215107	-0.0638381	0.095782
SYNDIG1	2.55602	0.547908	0.313202	0.4	0.15309	0.252482	1.40513	0.0139235	0.0867978	0.0993924
LINC00028	0.34364	0	0.404453	0.320066	0.0426716	0.139303	1.35983	0.0197562	-0.0843864	0.0966319
KIAA1755	1.18144	1.00327	0.239414	0.225	0.14658	0.278125	1.14314	8.412e-05	-0.0144137	0.131545
HSPA12B	1.90043	0.454435	0.427617	0.4631	0.126949	0.285978	1.71762	4.94693e-07	0.0354827	0.159029
C20orf27	5.59925	3.77985	0.0667276	0.133558	0.0575868	0.151515	1.73122	0.0236132	0.0668302	0.0939283
CENPB	5.48424	5.15131	0.0540806	0.0561622	0.0393314	0.173947	0.579676	4.78514e-05	0.00208162	0.134616
ZNF663P	1.89103	0	0.879518	0.753086	0.0636833	0.164609	0.597796	0.0117918	-0.126432	0.100926
SULF2	4.85947	4.01929	0.186127	0.195697	0.0439306	0.126025	0.942972	0.0796799	0.00956955	0.082094
BMP7	5.02925	2.16997	0.081422	0.210335	0.0848624	0.188577	0.554979	0.00907004	0.128913	0.103714
CHGB	3.40891	0.353644	0.15374	0.149343	0.0955679	0.23417	0.595198	2.25983e-05	-0.00439672	0.138602
GATA5	2.28192	0.130347	0.0675346	0.0828358	0.131001	0.28806	1.17586	7.01501e-07	0.0153012	0.157059
C20orf166-AS1	0.385388	0.0356923	0.176724	0.217578	0.135057	0.371919	1.7997	1.19252e-16	0.0408536	0.236861
SLC17A9	1.12092	1.10815	0.347368	0.359823	0.128947	0.214128	1.07556	0.0588297	0.012455	0.0851807
EEF1A2	1.54954	0.166407	0.092	0.163453	0.141333	0.294766	1.67471	1.24035e-06	0.0714527	0.153433
STMN3	3.91511	1.57335	0.128167	0.213793	0.0670641	0.189655	1.36866	0.000364014	0.0856262	0.122591
MX1	4.71219	3.03687	0.15942	0.224719	0.0376812	0.114232	1.71738	0.127705	0.0652988	0.0765511
TSPEAR	0.477002	0.0218004	0.0707071	0.143432	0.131313	0.226542	1.64493	0.0221366	0.0727246	0.0952284
COL18A1-AS2	0.0996341	0	0.389545	0.372168	0.112985	0.218447	1.25749	0.00658839	-0.0173764	0.105462
COL6A2	6.55891	5.12429	0.18197	0.315	0.141903	0.286667	0.466247	7.87068e-06	0.13303	0.144763
TBX1	1.68254	0.121028	0.10802	0.240113	0.255319	0.381356	0.474201	0.000198945	0.132093	0.126037
SCARF2	3.06708	1.28328	0.120275	0.193898	0.0561283	0.189961	1.62653	5.44245e-05	0.0736227	0.133832
RAB36	5.25031	1.77551	0.135329	0.124864	0.0407186	0.111835	0.997579	0.199639	-0.0104651	0.0711164
SPECC1L	3.30125	2.63003	0.19368	0.159283	0.0448522	0.139241	1.68734	0.0232118	-0.0343972	0.0943883
ADORA2A	0.0380081	0	0.410151	0.338189	0.201646	0.288241	1.66055	0.0507734	-0.0719615	0.0865953
SEC14L6	1.82182	1.01549	0.891365	0.793956	0.0557103	0.129121	1.13289	0.161467	-0.0974089	0.0734106
KCTD17	2.74877	1.60854	0.116691	0.241124	0.107829	0.27071	0.59741	2.14374e-07	0.124433	0.162881
TMPRSS6	2.00911	0.12489	0.779961	0.76908	0.0962672	0.168297	1.01292	0.184384	-0.0108805	0.0720303
APOBEC3F	2.63622	1.8759	0.503497	0.522989	0.0652681	0.170498	1.32966	0.00692565	0.019492	0.10523
CHADL	1.94542	1.26582	0.694444	0.656325	0.106061	0.210024	1.78934	0.00875829	-0.0381199	0.103963
MCAT	4.22116	3.89367	0.27713	0.247628	0.0726457	0.154649	1.55609	0.0803838	-0.029502	0.0820032
MPPED1	0.044708	0.0348627	0.111695	0.207829	0.17477	0.287978	1.16074	0.00172124	0.0961334	0.113208
KIAA1644	1.96931	0.274176	0.77748	0.646192	0.080429	0.162162	0.481296	0.0825125	-0.131288	0.0817332
PANX2	2.49312	0.840579	0.0694823	0.170143	0.192098	0.267838	1.08667	0.135917	0.10066	0.0757394
ILDR1	3.50406	2.91499	0.407628	0.323219	0.131108	0.218997	1.3593	0.0436186	-0.0844091	0.0878889
ALDH1L1-AS2	0.183866	0.109991	0.20852	0.302247	0.116592	0.189888	1.3181	0.16327	0.093727	0.0732957
GATA2	3.72193	3.08139	0.117221	0.257367	0.115774	0.187623	0.390889	0.187608	0.140146	0.0718485
PLSCR4	4.91891	0.487975	0.0850869	0.222809	0.0622141	0.151003	0.429694	0.0392412	0.137722	0.0887891
MLF1	5.19648	0.274155	0.0575758	0.20354	0.0434343	0.172566	0.323553	0.000123744	0.145964	0.129132
RFTN1	4.3369	2.13491	0.141998	0.125	0.0264741	0.113347	1.2446	0.0492035	-0.0169976	0.0868733
LPP-AS2	1.53751	1.38797	0.0460199	0.0463259	0.00870647	0.0926518	0.81226	0.066131	0.000305978	0.0839453
FGF12	0.899244	0.204858	0.0903955	0.220077	0.0451977	0.135135	0.526231	0.0350205	0.129682	0.0899374
UBE2E1	5.06076	4.51453	0.29434	0.243451	0.0792453	0.151002	1.84864	0.189264	-0.0508882	0.0717563
STAC	0.299172	0.0284242	0.157068	0.165577	0.102094	0.323529	0.88514	3.12096e-14	0.00850928	0.221435
ZNF660	2.16686	1.91916	0.0294695	0.155229	0.043222	0.171569	0.597229	0.000139384	0.125759	0.128347
CACNA1D	1.90428	1.2218	0.00530504	0.0541667	0.0176835	0.126667	1.90511	0.00323482	0.0488616	0.108983
ARL13B	3.29851	1.56148	0.193651	0.141238	0.047619	0.145597	1.80412	0.0168512	-0.0524128	0.0979782
COL25A1	0.313094	0.170651	0.00775194	0.0880445	0.0243632	0.0963855	1.54291	0.184524	0.0802925	0.0720223
NDNF	4.74807	0.555883	0.0125	0.0248869	0.0336538	0.13009	1.07269	0.0201572	0.0123869	0.0964367
FAT4	1.03607	0.260547	0.00970874	0.123372	0.0312837	0.118774	0.860353	0.045776	0.113663	0.0874902
NPY1R	1.01012	0.622177	0.13806	0.274194	0.0547264	0.142857	0.448863	0.0423551	0.136134	0.0881308
QDPR	4.69243	4.42277	0.0687679	0.0930818	0.0401146	0.114465	1.42671	0.148179	0.0243139	0.0743508
IGFBP7	8.60487	7.0533	0.0176991	0.111111	0.045512	0.135266	1.34126	0.0356643	0.093412	0.0897537
GPR78	0.211568	0.0195425	0.225287	0.293388	0.188506	0.295455	1.73679	0.00479417	0.0681011	0.106949
LRRTM2	0.116572	0.0615676	0.731302	0.580952	0.0803324	0.190476	0.241001	0.00252723	-0.15035	0.110144
FBXL7	2.66893	0.541074	0.0716253	0.125348	0.0459137	0.239554	1.77084	9.25647e-11	0.0537228	0.193641
LCP2	2.72374	2.18456	0.752809	0.671378	0.0486891	0.151943	1.47703	0.00967332	-0.0814309	0.103254
UNC5A	0.571781	0.40997	0.0126156	0.0501213	0.0639193	0.170574	1.77367	0.00510391	0.0375056	0.106655
PRR7	2.66179	2.57172	0.019544	0.0186916	0.0162866	0.0969626	0.702778	0.0898321	-0.000852385	0.080676
FGF10	1.25392	0	0.0249633	0.15812	0.061674	0.176638	0.46568	0.0014631	0.133156	0.114964
METTL24	2.48248	0.152421	0.053719	0.164466	0.0344353	0.163265	0.974525	0.000129254	0.110747	0.12883
PLEKHG1	2.74399	2.63529	0.149952	0.155063	0.0601719	0.137658	0.638593	0.117835	0.00511105	0.0774863
SYNE1	3.4885	0.435036	0.131752	0.215886	0.0447958	0.132383	1.36575	0.045243	0.0841336	0.0875871
DLL1	1.93134	1.41574	0.00544959	0.025974	0.0363306	0.12987	1.35487	0.0239936	0.0205244	0.0935395
SYNGAP1	3.44931	1.72543	0.416667	0.565657	0.05	0.195286	0.271348	7.379e-06	0.14899	0.145286
LINC01016	0.104545	0.0278166	0.536122	0.629921	0.102662	0.204724	1.31256	0.0107807	0.0937996	0.102063
KHDC1	0.943096	0.162856	0.152979	0.27262	0.0305958	0.157462	0.683416	0.000175234	0.119641	0.126866
HTR1B	1.23015	0	0.0689127	0.18601	0.0551302	0.136725	0.738779	0.0836237	0.117097	0.0815948
ELOVL4	0.255168	0.239304	0.0687961	0.148481	0.149877	0.247469	1.56191	0.0177344	0.0796854	0.0975919
HTR1E	0.0810884	0	0.125344	0.215909	0.0853994	0.227273	1.49662	1.36038e-05	0.0905647	0.141873
TSC22D4	5.29742	5.05885	0.362847	0.280645	0.0642361	0.137097	1.4293	0.170257	-0.0822021	0.0728607
TRIP6	6.23797	5.30049	0.0849057	0.0539033	0.0509434	0.130112	1.59495	0.100965	-0.0310023	0.0791681
DPY19L2P2	1.96752	0.213728	0.0524345	0.0954392	0.0196629	0.0962838	1.80827	0.127022	0.0430047	0.0766209
CAV2	4.2769	2.17215	0.357672	0.350476	0.0761905	0.202857	0.783906	0.000180658	-0.00719577	0.126667
TMEM229A	0.594525	0	0.108967	0.0852535	0.0976163	0.185484	1.41438	0.0437319	-0.0237136	0.0878675
PAXIP1	2.56373	2.45813	0.00281162	0.0113744	0.0215558	0.113744	0.887888	0.0267622	0.00856279	0.0921883
LINC00689	0.259068	0.106257	0.872566	0.777126	0.0548673	0.131965	1.19387	0.122409	-0.0954403	0.0770976
RPS2P32	1.47056	0.564409	0.589641	0.580815	0.0517928	0.173456	0.901693	0.000435242	-0.00882672	0.121663
C7orf31	1.68709	0.610626	0.100522	0.120623	0.0652742	0.159533	1.34441	0.02332	0.0201004	0.0942589
ADCYAP1R1	3.12924	0.717001	0.0708661	0.181319	0.0708661	0.239927	0.975681	3.93669e-08	0.110453	0.169061
AEBP1	5.55722	4.14156	0.192771	0.271451	0.137048	0.26053	1.59352	0.000306672	0.0786798	0.123482
YWHAEP1	0.0610899	0.0476963	0.814815	0.712575	0.0576132	0.188623	1.05849	9.36714e-05	-0.10224	0.13101
CDK6	2.95198	0.454488	0.0146879	0.0471698	0.0269278	0.11478	1.63858	0.0438139	0.0324819	0.0878521
CALCR	0.0142151	0	0.0178117	0.102689	0.0585242	0.160147	1.34835	0.0111825	0.0848778	0.101623
TMEM130	0.887449	0.35637	0.106343	0.206726	0.0811567	0.194857	1.09171	0.00165074	0.100383	0.1137
SPAG1	3.23281	2.0372	0.214061	0.195507	0.069255	0.152246	1.29875	0.0729661	-0.0185534	0.0829913
BAALC	2.00723	0.175288	0.29037	0.218785	0.0874074	0.165746	1.67028	0.108332	-0.0715858	0.0783384
TMEM74	0.13035	0.082412	0.247405	0.184466	0.032872	0.134304	1.77572	0.0113451	-0.0629388	0.101432
KLHL38	0.494562	0.0474661	0.803069	0.733813	0.0792839	0.167866	1.73759	0.0400873	-0.0692561	0.0885818
ASAP1	2.57457	1.70146	0.0411429	0.0372549	0.0171429	0.119608	0.567713	0.0104329	-0.00388796	0.102465
PDLIM2	1.7531	0.965405	0.287572	0.324627	0.127168	0.215174	1.76241	0.0430001	0.0370546	0.0880065
CSMD1	0.653896	0.185372	0.124332	0.120894	0.0414439	0.134034	0.570297	0.0256166	-0.00343799	0.0925903
CLVS1	0.25356	0.0979721	0.233503	0.318801	0.13198	0.235695	1.35942	0.00906889	0.0852986	0.103715
RAB14	5.05803	3.8451	0.293117	0.282474	0.0955466	0.16701	1.0041	0.194596	-0.0106432	0.0714638
SET	6.34901	6.11906	0.484615	0.422185	0.0423077	0.130795	1.80066	0.0405546	-0.06243	0.088487
NCS1	5.18664	0.655793	0.0381791	0.039548	0.0352423	0.107345	0.623282	0.183118	0.00136887	0.0721023
INPP5E	3.76674	1.91022	0.0853414	0.185924	0.0361446	0.113445	1.08807	0.119998	0.100583	0.0773008
CCDC171	1.60278	1.30898	0	0.0123153	0	0.0751232	1.06969	0.14132	0.0123153	0.0751232
ANXA2P2	1.83227	1.74044	0.440389	0.323529	0.0632603	0.176471	0.746215	0.00172084	-0.11686	0.11321
CNTNAP3B	0.512842	0.48937	0.0439276	0.145185	0.0413437	0.117037	1.07593	0.136399	0.101258	0.0756934
SUSD3	5.84983	0.979301	0.0988201	0.228516	0.0840708	0.173828	0.525728	0.0356514	0.129696	0.0897573
KLF8	1.37139	0.212163	0.32133	0.393939	0.0858726	0.15978	1.64728	0.15387	0.0726098	0.073907
VCX3A	0.110142	0.0863112	0.847368	0.743935	0.05	0.15903	1.02661	0.00320297	-0.103433	0.10903
SNX12	4.39746	3.55794	0.43662	0.468254	0.0352113	0.119048	1.61361	0.0668808	0.0316342	0.0838364

## Sheet: Sheet 2
# Genes repressed by promoter hypermethylation but not the elevation of methylation concurrence
Gene	normal_log2(FPKM+1)	tumor_log2(FPKM+1)	normal_promoter_average_methylation	tumor_promoter_average_methylation	normal_promoter_methylation_concurrence	tumor_promoter_methylation_concurrence	locfdr_average_methylation	locfdr_methylation_concurrence	diff_average_methylation	diff_methylation_concurrence
VCAM1	2.51589	0.364326	0.41573	0.767717	0.0449438	0.0629921	2.15697e-08	1.23843	0.351986	0.0180483
GSTM5	4.81638	1.14486	0.477876	0.789639	0.175516	0.11303	1.58794e-06	0.351968	0.311763	-0.0624864
C1orf162	2.89485	2.15521	0.512821	0.779188	0.0935143	0.104061	0.000161179	1.3237	0.266367	0.0105466
OLFML3	5.25865	5.17158	0.308869	0.765079	0.0825688	0.120635	1.41314e-14	1.0392	0.456211	0.0380661
HIST2H2BA	0.385768	0.308278	0.123426	0.627706	0.131822	0.0923521	5.80122e-18	1.03037	0.50428	-0.0394699
ANKRD65	5.43075	2.95837	0.490566	0.696774	0.0943396	0.106452	0.0140056	1.28728	0.206208	0.012112
PDPN	3.2383	2.45075	0.189944	0.5	0.164246	0.213187	2.11617e-06	0.747593	0.310056	0.048941
CTSK	4.59963	3.7519	0.505747	0.885906	0.0613027	0.0469799	5.97555e-10	1.2537	0.380159	-0.0143228
S100A4	6.7799	4.9551	0.443425	0.681495	0.0672783	0.0658363	0.00105296	1.56955	0.23807	-0.00144199
SEMA4A	3.92783	3.71521	0.430556	0.680174	0.136574	0.193922	0.000479614	0.474566	0.249618	0.0573478
LRRC71	4.50506	0.641749	0.257463	0.6081	0.191542	0.258567	2.59434e-08	0.284042	0.350637	0.0670247
DPT	5.61706	0.438293	0.62701	0.890995	0.0803859	0.0545024	0.000188285	1.26444	0.263986	-0.0258835
SELL	0.707321	0.623781	0.265116	0.552632	0.0186047	0.0827068	2.32431e-05	0.32919	0.287515	0.0641021
DNM3OS	0.155861	0.117434	0.384615	0.832308	0.0717949	0.0461538	5.14921e-14	1.2662	0.447692	-0.025641
CROCC	4.52651	2.71718	0.518703	0.766393	0.0972569	0.114754	0.000511728	1.23307	0.24769	0.0174972
KCNT2	0.135869	0.0292267	0.0520059	0.666986	0.0742942	0.119617	1.95052e-27	0.873872	0.61498	0.045323
PM20D1	1.35326	0.189672	0.491098	0.897143	0.114243	0.0552381	2.0761e-11	0.43276	0.406045	-0.0590052
SLC26A9	1.50724	0.60805	0.496124	0.692144	0.143411	0.163482	0.0261595	1.29886	0.19602	0.0200711
CD55	4.53892	4.0107	0.0598111	0.216629	0.0503673	0.0808543	0.180153	1.24693	0.156817	0.030487
HHAT	3.24906	1.82973	0.483929	0.64586	0.0839286	0.0866242	0.138486	1.34334	0.161931	0.00269563
KCNK2	0.320188	0.045701	0.36828	0.600394	0.077957	0.124016	0.00212323	0.858585	0.232114	0.0460588
ESRRG	1.45099	0.631315	0.0986908	0.463294	0.205438	0.141271	5.28069e-09	0.328674	0.364603	-0.0641672
LYPLAL1	2.19094	0.491854	0.321716	0.895436	0.104558	0.0448133	1.16418e-23	0.415599	0.57372	-0.0597444
CAPN2	7.14302	5.44778	0.573826	0.738144	0.0536913	0.123711	0.133636	0.212609	0.164319	0.0700201
GJC2	2.47901	0.69451	0.471074	0.641414	0.134986	0.131313	0.105771	1.29551	0.17034	-0.00367309
OBSCN	2.32498	1.07576	0.535836	0.741155	0.21843	0.154562	0.0145679	0.332062	0.205318	-0.0638677
LUZP1	2.21165	1.54012	0.161994	0.357895	0.111111	0.134737	0.0264295	1.30208	0.195901	0.0236257
GNG4	0.440045	0.216207	0.102296	0.703625	0.122129	0.171997	5.39441e-26	0.702992	0.601328	0.0498677
RYR2	0.139201	0.109318	0.0728196	0.755446	0.121931	0.187129	9.53196e-34	0.321361	0.682626	0.0651981
LINC01139	1.46102	0	0.716612	0.886364	0.0521173	0.0568182	0.109994	1.294	0.169751	0.00470092
MYOM3	2.01501	0.103042	0.407867	0.762248	0.134576	0.131124	1.55331e-08	1.29938	0.35438	-0.00345165
MMEL1	1.46178	1.40534	0.469496	0.668693	0.185676	0.142857	0.0222526	0.945605	0.199197	-0.0428192
PAFAH2	3.10518	2.8448	0.0550847	0.218478	0.0444915	0.0771739	0.135611	1.14248	0.163394	0.0326824
FABP3	3.79499	2.67091	0.117919	0.313673	0.0751445	0.135389	0.026766	0.404245	0.195754	0.0602442
DNALI1	6.19001	1.9615	0.416988	0.678746	0.124517	0.147894	0.000203269	1.30742	0.261758	0.0233768
INPP5B	2.84739	1.82184	0.357377	0.779264	0.0622951	0.0869565	1.98816e-12	1.28034	0.421887	0.0246614
HEYL	2.41327	0.999306	0.288385	0.616874	0.268358	0.20332	3.14111e-07	0.322384	0.32849	-0.0650383
BTBD19	3.25726	0.832248	0.0625	0.581633	0.0646552	0.114796	4.9175e-19	0.691147	0.519133	0.0501407
TAL1	0.952981	0.310832	0.162125	0.428571	0.268392	0.2	0.00016021	0.240843	0.266446	-0.0683924
ACOT11	1.704	1.40393	0.347432	0.726316	0.0936556	0.107895	6.7866e-10	1.25485	0.378884	0.0142391
PDE4B	1.09946	0.812855	0.10231	0.407787	0.0946095	0.141393	3.60759e-06	0.844095	0.305477	0.046784
DDAH1	5.73938	4.70076	0.432203	0.785106	0.103814	0.0723404	1.89351e-08	1.20998	0.352903	-0.0314731
LINC01140	0.413161	0.0923088	0.372385	0.849138	0.0920502	0.0560345	4.13158e-16	1.06015	0.476753	-0.0360157
HPSE2	0.88636	0.0198896	0.154734	0.552812	0.161663	0.196159	4.82866e-11	1.07347	0.398078	0.0344963
SORCS3	0.0485675	0	0.0105008	0.823826	0.0767367	0.090604	2.22716e-48	1.25982	0.813325	0.0138674
SORCS1	1.92909	0.0215508	0.0968379	0.797909	0.12253	0.10662	7.24108e-36	1.23416	0.701071	-0.0159094
PRLHR	0.110678	0	0.0974955	0.497126	0.22898	0.229885	4.05594e-11	1.77393	0.399631	0.000904735
CPXM2	2.19607	0.37463	0.356749	0.674189	0.192837	0.244006	7.2504e-07	0.648299	0.31744	0.0511682
FOXI2	0.20042	0.0546476	0.0265915	0.812039	0.151491	0.113022	2.53208e-45	1.03612	0.785448	-0.0384686
TCERG1L-AS1	0.223102	0	0.461538	0.700699	0.119363	0.11049	0.000959957	1.34303	0.239161	-0.00887388
LINC01168	0.041597	0	0.531493	0.789706	0.157113	0.161029	0.000312302	1.29534	0.258213	0.00391689
LINC01166	0.201985	0	0.551363	0.748284	0.14116	0.154081	0.0245914	1.27443	0.196921	0.0129208
SYCE1	0.471259	0.047339	0.643907	0.818272	0.104581	0.132075	0.0857667	1.25774	0.174365	0.0274947
FRMD4A	2.14675	1.67394	0.252336	0.6625	0.0809969	0.1375	1.06342e-11	0.499381	0.410164	0.0565031
KIAA1217	4.68163	3.957	0.0202952	0.190713	0.0876384	0.106136	0.10527	1.25141	0.170418	0.0184976
PRTFDC1	1.64553	0.851121	0.0918264	0.271363	0.16448	0.168591	0.0568492	1.29512	0.179536	0.0041109
MYO3A	0.488109	0.0302818	0.273872	0.810009	0.103882	0.137164	1.24905e-20	1.11012	0.536137	0.0332816
APBB1IP	2.38427	1.14382	0.2	0.642951	0.136364	0.110672	9.72921e-14	1.26583	0.442951	-0.0256917
MKX	1.93357	0.437233	0.0664845	0.306962	0.143898	0.182753	0.0008623	1.03373	0.240478	0.0388552
CXCL12	3.90659	0.526726	0.178182	0.835142	0.177273	0.110583	4.06655e-31	0.292109	0.656961	-0.0666893
SYT15	0.0394635	0.0154623	0.115539	0.661504	0.231079	0.266593	2.44712e-21	1.06283	0.545965	0.035514
PRKG1	1.67562	0.389654	0.168883	0.379177	0.159574	0.164524	0.0110224	1.29333	0.210294	0.00494995
LINC00844	0.309839	0	0.630769	0.860158	0.114286	0.0501319	0.00252383	0.32878	0.229389	-0.0641538
CTNNA3	0.122987	0.0141825	0.333333	0.757143	0.0393519	0.0857143	1.66909e-12	0.852449	0.42381	0.0463624
NPFFR1	2.35742	1.23693	0.150224	0.465863	0.246637	0.23494	9.24839e-07	1.29742	0.315639	-0.011697
CDH23	1.83579	0.117664	0.12108	0.391126	0.108014	0.141331	0.000106662	1.1082	0.270046	0.0333172
SFMBT2	1.81784	0.42473	0.0688913	0.291568	0.187298	0.222222	0.00508707	1.06826	0.222677	0.0349241
NRG3	1.37757	0	0.0103986	0.581395	0.0788562	0.148963	2.08684e-23	0.211545	0.570997	0.0701068
SNCG	7.69943	1.81764	0.577778	0.8125	0.137037	0.0865385	0.0016887	0.675824	0.234722	-0.0504986
RNLS	1.89505	0.46095	0.198538	0.558549	0.0609013	0.110881	1.18391e-08	0.698127	0.360011	0.0499795
CARD16	2.92844	2.60846	0.492063	0.706667	0.021164	0.0355556	0.00677351	1.25275	0.214603	0.0143915
MSANTD4	2.67552	1.87054	0.165871	0.510451	0.0680191	0.029703	5.25124e-08	1.03712	0.34458	-0.0383161
MRVI1	2.94625	1.51532	0.519164	0.724014	0.146341	0.0967742	0.0151967	0.716658	0.204851	-0.0495673
HSPB2	2.20592	0.19646	0.0289017	0.625514	0.0433526	0.106996	8.78257e-26	0.334889	0.596613	0.0636433
CRYAB	6.527	2.86539	0.3075	0.817638	0.0725	0.0852018	1.8296e-18	1.27785	0.510138	0.0127018
ANKK1	1.06104	1.02664	0.198148	0.455823	0.209259	0.176707	0.000337694	1.14955	0.257675	-0.0325524
TAGLN	8.07834	4.35772	0.28392	0.838028	0.0753769	0.0774648	5.15156e-22	1.3798	0.554109	0.0020879
SCN2B	2.51275	0.0178695	0.390164	0.860841	0.0491803	0.02589	1.02103e-15	1.30926	0.470677	-0.0232904
PHLDB1	3.68928	3.02061	0.47619	0.648649	0.0904762	0.138996	0.0929312	0.768891	0.172458	0.0485199
DKK3	3.78842	2.70916	0.353846	0.629851	0.0991453	0.0746269	6.98979e-05	1.28339	0.276005	-0.0245184
CLMP	3.19123	0.641355	0.137961	0.349057	0.128535	0.0805515	0.00993876	0.793903	0.211096	-0.0479832
DDX25	1.90039	0.379659	0.100213	0.25393	0.0799574	0.102781	0.194112	1.31903	0.153717	0.0228238
TSPAN32	1.78162	0.813839	0.621212	0.776181	0.106061	0.137577	0.187301	1.20752	0.154969	0.0315164
C11orf21	0.607353	0.376638	0.493902	0.754054	0.125	0.145946	0.000236299	1.3235	0.260152	0.0209459
FIBIN	1.6207	0.268003	0.0547112	0.276873	0.0577508	0.104235	0.00516877	0.850025	0.222162	0.0464838
LRRC4C	1.95902	0.529997	0.118367	0.33913	0.0714286	0.0826087	0.00541009	1.30969	0.220763	0.0111801
PRDM11	2.67282	1.18391	0.604982	0.759259	0.113879	0.108025	0.191006	1.29829	0.154277	-0.00585431
SLC15A3	3.62536	2.16313	0.177358	0.67734	0.158491	0.133005	1.06037e-17	1.26732	0.499981	-0.0254856
LRRN4CL	3.20628	1.63786	0.542017	0.718519	0.0630252	0.125926	0.0727176	0.344652	0.176502	0.0629007
PRKCDBP	4.66441	3.08962	0.162291	0.568646	0.0799523	0.0946197	1.97556e-11	1.24885	0.406354	0.0146674
SNX32	1.12473	1.05615	0.0443131	0.398551	0.0768095	0.111111	1.57255e-08	1.07585	0.354238	0.0343017
GAL3ST3	1.40733	0.0523522	0.259508	0.82381	0.163311	0.111905	5.27984e-23	0.640942	0.564302	-0.0514062
PLEKHB1	5.48527	5.01099	0.279261	0.778774	0.180698	0.119581	1.07181e-17	0.385111	0.499514	-0.0611167
OLFML1	3.11798	0.995063	0.408451	0.843558	0.0457746	0.0797546	2.76556e-13	1.07983	0.435108	0.03398
RIC3	1.79833	0.170692	0.119358	0.69506	0.12337	0.163543	7.96344e-24	1.02119	0.575702	0.0401733
CCDC89	2.93822	0.0709469	0.304878	0.688356	0.0406504	0.0719178	4.02777e-10	1.22166	0.383478	0.0312674
CCDC81	4.34352	0.527236	0.197628	0.819118	0.055336	0.0823529	6.80124e-28	1.25846	0.621489	0.027017
TRIM66	1.74816	1.21465	0.68254	0.861423	0.0666667	0.0524345	0.0582852	1.25494	0.178884	-0.0142322
GRM5	0.0140729	0	0.0884354	0.662192	0.136054	0.120805	1.15508e-23	1.2412	0.573757	-0.0152491
NAALAD2	1.31147	0.321376	0.106707	0.370031	0.0457317	0.100917	0.000190299	0.541759	0.263323	0.0551857
TXNRD1	4.73887	3.22188	0.311178	0.822773	0.0717523	0.0707071	1.20651e-18	1.71564	0.511595	-0.0010452
EID3	1.46909	0.414855	0.214646	0.385191	0.105219	0.124907	0.104464	1.28726	0.170544	0.0196877
NUAK1	1.71108	0.781966	0.257439	0.609788	0.122898	0.0780423	2.04836e-08	0.884553	0.35235	-0.0448555
TBX5-AS1	0.0762107	0	0.346241	0.679565	0.236902	0.174123	2.19064e-07	0.346315	0.333323	-0.0627787
TBX5	0.100826	0.0400178	0.149879	0.692365	0.232071	0.219311	7.44685e-21	1.27696	0.542486	-0.0127595
CCDC60	4.03287	0.293188	0.252232	0.663768	0.127232	0.185507	8.49425e-12	0.450392	0.411536	0.0582751
GLT1D1	0.810876	0.266519	0.306499	0.590968	0.172648	0.216774	2.71721e-05	0.901571	0.284469	0.0441263
H2AFJ	3.89992	3.32915	0.122611	0.769325	0.0573248	0.0699387	3.55688e-30	1.2792	0.646714	0.0126138
ARHGDIB	5.56529	5.54551	0.411067	0.74359	0.0474308	0.0918803	2.29113e-07	0.893975	0.332523	0.0444495
RERG	5.18498	0.883076	0.0951684	0.473624	0.0658858	0.0619266	7.08495e-10	1.2953	0.378455	-0.00395919
SSPN	4.1746	1.02729	0.230207	0.420213	0.0560292	0.0452128	0.0388245	1.31807	0.190006	-0.0108165
FKBP4	5.83533	5.29303	0.0866261	0.253125	0.151976	0.0867187	0.128246	0.320996	0.166499	-0.0652569
PDZRN4	0.760544	0.0634361	0.25	0.441006	0.175267	0.178917	0.0371912	1.29552	0.191006	0.00364992
SLC38A1	3.85988	1.14117	0.228049	0.39229	0.0670732	0.0657596	0.133811	1.61411	0.164241	-0.00131353
CCDC65	5.00631	1.35317	0.296998	0.62938	0.126382	0.130728	2.30979e-07	1.29475	0.332382	0.00434546
KCNA1	0.193305	0	0.0185185	0.765814	0.0799663	0.136608	1.08526e-40	0.494861	0.747296	0.056642
KCNA5	0.132598	0.118355	0.0655941	0.694486	0.117574	0.156483	1.16927e-28	1.03341	0.628892	0.0389086
ACVRL1	2.15102	1.75783	0.150555	0.582031	0.179081	0.239583	5.15851e-13	0.398489	0.431477	0.0605025
KRT7	8.10078	5.14944	0.174545	0.672147	0.130909	0.112186	1.17705e-17	1.2581	0.497602	-0.0187234
NTF3	0.593161	0.233452	0.0297265	0.250847	0.135553	0.125424	0.00534563	1.33184	0.221121	-0.0101292
IKZF4	2.81234	1.87021	0.308244	0.75	0.0609319	0.0342466	1.0417e-13	1.25897	0.441756	-0.0266853
ARHGEF25	3.72009	1.2475	0.186792	0.713128	0.171698	0.176661	1.3291e-19	1.29331	0.526336	0.00496315
FAM19A2	0.713138	0.407405	0.118081	0.358277	0.0830258	0.14966	0.000882092	0.293371	0.240195	0.066634
CD9	8.21571	7.8372	0.324607	0.477987	0.0924956	0.13522	0.196011	0.949027	0.15338	0.0427245
IFFO1	1.95308	1.35622	0.454545	0.849007	0.167614	0.10596	1.05077e-10	0.372054	0.394461	-0.0616534
TBC1D15	3.17374	2.46781	0.321387	0.483607	0.0913295	0.0809426	0.137881	1.32685	0.162219	-0.0103869
KCNC2	0.00933973	0	0.180527	0.601918	0.119675	0.110312	2.14043e-12	1.34597	0.421391	-0.00936371
GLIPR1L1	0.385112	0.0833043	0.219697	0.768271	0.0738636	0.0748663	1.15788e-21	1.73289	0.548574	0.00100267
GLIPR1L2	0.745714	0.395691	0.247312	0.491713	0.0766129	0.0552486	0.000631915	1.32569	0.244401	-0.0213643
CAPS2	2.71923	0.658752	0.273548	0.517067	0.0722581	0.0480405	0.000677542	1.28975	0.243519	-0.0242176
ALX1	0.573763	0	0.100098	0.831994	0.126595	0.0836013	4.42761e-39	0.939329	0.731895	-0.0429934
ITGBL1	0.478152	0.221106	0.549598	0.833333	0.0563003	0.0892857	2.81524e-05	1.12607	0.283735	0.0329854
FGF14-AS2	3.13222	0.521114	0.155397	0.494024	0.0984579	0.0766932	1.18041e-07	1.32775	0.338627	-0.0217647
FGF14-IT1	0.152093	0.0807939	0.248625	0.528912	0.0924092	0.103741	4.16688e-05	1.30612	0.280287	0.0113323
F10	4.33775	0.878676	0.4375	0.749543	0.107639	0.149909	1.51607e-06	0.965265	0.312043	0.0422697
AMER2	1.3992	0.0248208	0.284861	0.740187	0.135458	0.117757	1.63803e-14	1.23416	0.455326	-0.0177012
GPR12	0.852788	0	0.099022	0.274617	0.158924	0.214442	0.0783657	0.532327	0.175595	0.0555178
KL	0.342631	0.11873	0.149446	0.437882	0.202952	0.177189	2.08057e-05	1.26532	0.288435	-0.0257626
TRPC4	0.362805	0.099097	0.0921348	0.245596	0.103371	0.163731	0.195552	0.40166	0.153461	0.0603598
KBTBD7	3.39926	2.75291	0.255682	0.41784	0.106818	0.117371	0.138007	1.32358	0.162159	0.0105527
SERP2	3.20256	1.90249	0.290116	0.631006	0.165597	0.0961015	8.60654e-08	0.220811	0.340891	-0.0694954
DLK1	0.0699035	0.0546139	0.343857	0.762894	0.227816	0.171467	3.13906e-12	0.504437	0.419037	-0.0563489
ASPG	2.42847	0.169194	0.198074	0.670868	0.185695	0.201681	6.73571e-16	1.2333	0.472794	0.015986
LINC00638	1.61041	0.981478	0.585895	0.826014	0.126582	0.125	0.000887679	1.52354	0.240118	-0.00158228
CRIP1	3.63166	0.174195	0.0537109	0.251106	0.149414	0.176991	0.0240709	1.25762	0.197395	0.0275771
ZNF219	4.10287	2.9844	0.400602	0.561776	0.0406627	0.0521236	0.142009	1.30308	0.161174	0.0114609
EFS	3.24423	0.929359	0.0175747	0.585062	0.0685413	0.13029	3.37127e-23	0.369697	0.567488	0.0617492
JPH4	2.01689	0.240105	0.125	0.643098	0.0625	0.124579	5.34273e-19	0.361672	0.518098	0.0620791
REC8	6.09679	2.91702	0.247934	0.740406	0.152302	0.134312	2.85869e-17	1.2368	0.492472	-0.0179907
NYNRIN	4.6644	1.10804	0.100858	0.267003	0.0343348	0.0528967	0.129471	1.25331	0.166144	0.018562
NKX2-8	0.14985	0.140216	0.0506586	0.354906	0.147923	0.110647	3.97043e-06	1.04928	0.304247	-0.0372758
SSTR1	0.38243	0.0406707	0.0691176	0.245566	0.0455882	0.0613915	0.0730373	1.23534	0.176449	0.0158033
LRFN5	2.9964	0.0918678	0.0104167	0.265413	0.0321181	0.0888192	0.000452522	0.492945	0.254996	0.0567012
KLHL28	2.05596	1.23879	0.0109409	0.326066	0.0207877	0.078673	9.95203e-07	0.460426	0.315125	0.0578852
CCDC175	0.064009	0.0335159	0.414358	0.850117	0.122166	0.0737705	2.43275e-13	0.775249	0.435759	-0.0483958
LRRC9	0.98528	0.0530319	0.0155317	0.804145	0.0274791	0.0715026	8.71054e-46	0.904003	0.788613	0.0440235
LINC00643	0.162174	0	0.0901288	0.756757	0.0912017	0.119691	3.47317e-32	1.25773	0.666628	0.0284894
SPTB	0.681622	0.386243	0.387952	0.783002	0.142169	0.169982	9.173e-11	1.25729	0.39505	0.0278132
STON2	2.61684	1.78848	0.558603	0.715013	0.0822943	0.0483461	0.181664	1.08022	0.156409	-0.0339482
CHGA	0.344909	0.0426197	0.108631	0.280405	0.238095	0.308559	0.0969076	0.207238	0.171774	0.0704633
ASB2	2.40273	1.19455	0.580517	0.796209	0.0815109	0.113744	0.00638376	1.16714	0.215692	0.0322331
MAGEL2	0.832333	0.0406053	0.425847	0.72067	0.0868644	0.143389	9.26759e-06	0.498673	0.294823	0.0565248
NDN	5.37608	1.17706	0.372203	0.7897	0.149588	0.142704	4.17762e-12	1.31106	0.417497	-0.00688389
SNRPN	5.28697	4.4082	0.439815	0.624549	0.0925926	0.126354	0.0488545	1.08444	0.184734	0.0337612
GABRB3	1.59533	0.123721	0.178326	0.393355	0.111111	0.125402	0.00661844	1.25414	0.215028	0.0142908
ADAL	1.57175	1.1881	0.0413105	0.351512	0.0833333	0.101956	2.06443e-06	1.2551	0.310201	0.0186228
DUOX1	4.05576	4.04162	0.0798817	0.436635	0.228797	0.171459	1.30343e-08	0.47483	0.356753	-0.0573378
CTXN2	0.0821317	0	0.112426	0.528684	0.128994	0.116985	4.93463e-12	1.28983	0.416258	-0.0120087
ALDH1A2	6.33814	0.235875	0.0502742	0.795931	0.101463	0.10111	1.50675e-40	2.13165	0.745657	-0.000352782
MEGF11	1.99634	1.69622	0.0655067	0.2976	0.126919	0.0744	0.00212564	0.607369	0.232093	-0.0525191
ISLR	6.32825	4.48871	0.279476	0.761905	0.100437	0.135714	2.01116e-16	1.06418	0.482429	0.0352776
SCAMP5	2.75793	2.19211	0.125	0.304196	0.0746528	0.0979021	0.0572965	1.31013	0.179196	0.0232493
AP3B2	1.16365	0.236565	0.0902935	0.248514	0.0756208	0.13912	0.167842	0.336734	0.15822	0.0634993
ADAMTSL3	1.52016	0.0818944	0.118932	0.369565	0.170712	0.177346	0.000478923	1.30566	0.250633	0.00663356
GPRC5B	5.31509	0.806336	0.198171	0.709091	0.229675	0.179221	1.45898e-18	0.677719	0.51092	-0.050454
PRKCB	0.934422	0.224535	0.0888639	0.687836	0.125984	0.170075	5.89923e-26	0.902402	0.598972	0.0440911
PRSS21	2.79647	0.395198	0.552916	0.796696	0.12095	0.142313	0.000663679	1.32568	0.243781	0.0213623
PRSS30P	1.13675	0.114785	0.381065	0.832677	0.0946746	0.108268	2.89833e-14	1.26344	0.451612	0.0135932
RRN3P2	0.480625	0.237832	0.391111	0.744817	0.136296	0.0861244	1.68942e-08	0.689804	0.353705	-0.0501719
HSD3B7	2.53935	0.908489	0.420188	0.768421	0.143192	0.153684	3.36963e-08	1.32479	0.348233	0.0104917
COX6A2	0.343813	0	0.51145	0.700952	0.188295	0.158095	0.0396156	1.25063	0.189502	-0.0301999
ARMC5	2.36379	1.97935	0.321101	0.741765	0.0840979	0.131752	2.38436e-12	0.807512	0.420665	0.0476544
TIGD7	1.22331	0.669199	0.0835756	0.325269	0.133721	0.149642	0.000782921	1.23404	0.241693	0.0159206
CES1	6.2846	3.53353	0.568149	0.733746	0.123386	0.0990712	0.130935	1.28771	0.165597	-0.0243147
LRRC36	1.78835	1.51547	0.264556	0.645221	0.216547	0.255515	5.67976e-10	1.03307	0.380665	0.0389672
KCTD19	0.4784	0.198509	0.293512	0.728696	0.187436	0.194783	2.7238e-13	1.32093	0.435184	0.00734698
LCAT	3.11058	2.92017	0.474138	0.718487	0.146552	0.159664	0.000634492	1.27138	0.244349	0.0131121
CDH13	1.99276	1.16763	0.160136	0.571429	0.131175	0.134454	8.77683e-12	1.30933	0.411292	0.00327831
FOXC2	0.50856	0.149881	0.0459224	0.778186	0.201108	0.147059	3.84316e-39	0.572988	0.732264	-0.0540496
ZCCHC14	3.90942	1.54462	0.128514	0.354839	0.196118	0.129032	0.00379707	0.281978	0.226325	-0.0670855
SCARF1	2.10631	1.19464	0.751351	0.929742	0.0918919	0.0421546	0.0610486	0.708696	0.178391	-0.0497373
CDRT1	0.115889	0.0686711	0.421875	0.706009	0.0755208	0.107296	2.72997e-05	1.19288	0.284134	0.0317753
CENPV	3.95537	1.77579	0.34521	0.504878	0.0989707	0.115447	0.154249	1.22759	0.159668	0.0164764
SERPINF1	6.77097	4.45208	0.63141	0.79875	0.113782	0.11	0.125429	1.29545	0.16734	-0.00378205
FBXW10	0.219255	0.163559	0.489914	0.667674	0.0979827	0.111782	0.0647954	1.2607	0.17776	0.0137998
AKAP10	3.25441	2.74351	0.120861	0.323296	0.0885762	0.0681458	0.018724	1.31008	0.202435	-0.0204304
PROCA1	1.95636	1.39263	0.234226	0.547642	0.14261	0.18768	1.24688e-06	0.879623	0.313416	0.0450703
SLFN12L	0.619254	0.096846	0.0725222	0.421198	0.139404	0.116129	3.23248e-08	1.30959	0.348676	-0.0232747
LINC00910	1.61524	0.930868	0.0888276	0.28119	0.081931	0.135224	0.0348874	0.589709	0.192362	0.0532934
CD300LG	0.343119	0	0.252189	0.430427	0.218914	0.239332	0.0619381	1.30968	0.178238	0.0204179
MSX2P1	0.0517596	0	0.35369	0.743164	0.124682	0.169922	1.6823e-10	0.875756	0.389474	0.0452399
C17orf82	1.07674	0.942731	0.038014	0.277819	0.141971	0.0739358	0.000910724	0.251515	0.239805	-0.0680347
WSCD1	0.906642	0.102683	0.0309829	0.337121	0.136752	0.182765	3.42737e-06	0.859517	0.306138	0.046013
GH1	0.065784	0	0.586124	0.821256	0.186603	0.115942	0.00159303	0.2049	0.235132	-0.0706608
ARSG	2.66832	2.03014	0.339465	0.512153	0.128763	0.109375	0.0920374	1.27842	0.172688	-0.0193875
PRKAR1A	6.53781	4.35416	0.503526	0.795091	0.125529	0.10032	1.1065e-05	1.26927	0.291565	-0.0252087
FBXO39	0.25025	0	0.25655	0.696751	0.158297	0.21781	1.23016e-13	0.420904	0.440201	0.0595129
BCL6B	1.32215	0.762222	0.0505319	0.673828	0.125887	0.0898438	4.1979e-28	1.06002	0.623296	-0.0360428
DNAI2	5.27887	0.403819	0.51135	0.792118	0.167264	0.114286	3.87462e-05	0.596714	0.280768	-0.0529783
PRCD	0.578139	0.317595	0.373563	0.774262	0.111111	0.151899	3.73735e-11	1.01263	0.400698	0.0407876
TNFSF13	3.43267	2.7238	0.0554529	0.26484	0.112754	0.0707763	0.0121173	0.975514	0.209387	-0.0419779
PER1	3.84148	1.73631	0.185637	0.740343	0.0745257	0.130901	4.84499e-22	0.503559	0.554706	0.0563755
PIEZO2	0.247225	0.0359935	0.0213953	0.826087	0.122791	0.0963211	3.66887e-47	1.26007	0.804692	-0.0264696
DLGAP1	3.05929	2.7246	0.0925633	0.586115	0.137658	0.082777	2.18883e-17	0.549985	0.493552	-0.0548812
LINC00667	3.1327	0.65142	0.00852053	0.360082	0.0410534	0.0973937	2.2861e-08	0.50472	0.351562	0.0563402
LINC00526	1.90694	0.358199	0.0291758	0.499657	0.0568928	0.0658888	1.06581e-15	1.34432	0.470481	0.00899603
ATP9B	3.65091	2.87602	0.076175	0.291074	0.139384	0.107374	0.00666532	1.17965	0.214899	-0.0320102
RAB31	3.20041	1.72415	0.0682471	0.328814	0.125	0.109322	0.000227307	1.2367	0.260566	-0.015678
ANGPTL6	0.375799	0.179047	0.624294	0.786704	0.115819	0.127424	0.137491	1.29965	0.16241	0.0116046
JAK3	1.53754	1.27644	0.45469	0.701625	0.160572	0.115214	0.000529665	0.873095	0.246935	-0.0453582
ZNF486	2.45861	0.462358	0.234114	0.773399	0.0585284	0.0295567	1.02487e-20	1.25867	0.539285	-0.0289718
ZNF626	2.36041	1.72548	0.307102	0.492784	0.024952	0.057732	0.0465857	1.13719	0.185682	0.0327799
ZNF729	0.0293942	0	0.231623	0.728814	0.131761	0.131961	1.21036e-17	2.28449	0.497191	0.000199817
ZNF728	0.769604	0.033239	0.351324	0.755125	0.158859	0.177677	2.91583e-11	1.2609	0.403801	0.0188171
C19orf71	2.88977	0.791917	0.660455	0.820896	0.163561	0.119403	0.147862	0.90082	0.16044	-0.0441581
LGI4	2.83241	0.22642	0.210744	0.568773	0.157025	0.126394	1.28873e-08	1.24507	0.358029	-0.0306307
CLIP3	4.67055	2.61828	0.237089	0.801626	0.0868545	0.0910569	5.07438e-23	1.29499	0.564537	0.00420245
COX7A1	4.17322	2.8638	0.526868	0.854314	0.0642202	0.0523338	3.61853e-07	1.29283	0.327446	-0.0118864
ZFP82	2.61583	1.32237	0.0975081	0.442191	0.0660888	0.0496957	5.17229e-08	1.22859	0.344683	-0.0163931
ZNF283	2.07681	1.99254	0.102336	0.440903	0.0767519	0.103586	1.19208e-07	1.25874	0.338567	0.0268337
ZNF155	0.922526	0.780394	0.124814	0.466049	0.0653789	0.0709877	8.2307e-08	1.29705	0.341235	0.00560875
ZNF233	1.55613	1.04493	0.207792	0.549603	0.0927644	0.0496032	7.65967e-08	0.933302	0.341811	-0.0431612
CCDC8	5.58668	0.471333	0.25625	0.873975	0.05625	0.0665984	1.13404e-27	1.3276	0.617725	0.0103484
PNMAL2	1.14534	0.0186215	0.328377	0.882749	0.130112	0.0808625	5.01205e-22	0.732269	0.554373	-0.049249
CCDC114	5.37414	0.425369	0.399113	0.733333	0.124169	0.180645	2.08898e-07	0.500246	0.33422	0.0564766
MAMSTR	3.33784	1.26137	0.336538	0.635542	0.160714	0.150602	6.98709e-06	1.33217	0.299004	-0.0101119
IZUMO1	0.165742	0.15514	0.325428	0.57503	0.201581	0.14886	0.000479652	0.602501	0.249602	-0.0527215
JOSD2	4.42196	3.61532	0.115551	0.281467	0.0529158	0.0713578	0.130271	1.24978	0.165916	0.018442
CLEC11A	3.28157	3.04981	0.345771	0.728346	0.116915	0.151575	4.6834e-10	1.07147	0.382575	0.0346594
KLK5	1.78637	1.01467	0.43832	0.594595	0.104987	0.171171	0.182172	0.30381	0.156274	0.0661843
ZNF677	3.07832	0.337345	0.179636	0.76863	0.0753311	0.107878	8.68178e-25	1.14985	0.588994	0.0325468
TTYH1	6.11478	0.599017	0.208044	0.705882	0.119279	0.177807	1.15931e-17	0.444163	0.497838	0.0585287
TNNI3	1.02324	0.663147	0.436261	0.614458	0.254958	0.207229	0.0621744	0.804431	0.178197	-0.0477286
ZNF582-AS1	1.77909	1.46262	0.0871743	0.296178	0.0681363	0.0820064	0.0123352	1.25979	0.209004	0.0138701
ZNF835	2.25843	0.207639	0.147202	0.789054	0.128954	0.155074	1.11856e-29	1.26269	0.641852	0.0261203
MIMT1	0.0435455	0	0.494737	0.776382	0.0794258	0.139028	3.39859e-05	0.41884	0.281645	0.0596026
PEG3	2.99565	0.0763495	0.496823	0.768304	0.090216	0.136237	9.17348e-05	0.859349	0.271481	0.0460212
ZIM2	0.0974173	0.0386375	0.496823	0.768304	0.090216	0.136237	9.17348e-05	0.859349	0.271481	0.0460212
ZNF773	1.93547	1.75931	0.0779055	0.41717	0.0306513	0.0544135	1.07507e-07	1.29919	0.339265	0.0237622
ZNF550	1.93401	1.74984	0.14919	0.394328	0.0929241	0.0585544	0.000598819	1.07502	0.245137	-0.0343697
ZIK1	3.05326	0.156551	0.106695	0.804916	0.141213	0.112903	9.63353e-36	1.25741	0.698221	-0.0283102
ZNF274	3.6854	3.16852	0.038961	0.438341	0.0571429	0.109865	4.17163e-11	0.602476	0.39938	0.0527226
ZNF132	3.01038	0.87168	0.140093	0.692542	0.145511	0.158295	6.35322e-22	1.27657	0.552449	0.0127844
CTXN1	6.62754	3.67835	0.0598039	0.298687	0.0960784	0.103939	0.000981939	1.33156	0.238883	0.0078603
KLF11	3.06493	0.859112	0.0773616	0.326007	0.0765472	0.0871795	0.000490477	1.32199	0.248646	0.0106323
C2orf40	6.35234	0.108952	0.314709	0.537676	0.148233	0.14304	0.00502568	1.29473	0.222966	-0.00519302
SLC5A7	0.0326939	0	0.143689	0.538803	0.174757	0.181818	9.04141e-11	1.31485	0.395113	0.0070609
PAX8-AS1	1.95863	0.745906	0.519001	0.89207	0.106406	0.0638767	1.65683e-09	0.95609	0.373069	-0.0425294
GYPC	4.32325	1.32974	0.288851	0.692308	0.0962838	0.122253	3.05208e-11	1.26381	0.403456	0.025969
GALNT13	0.199758	0.0299588	0.117021	0.353351	0.225177	0.208007	0.00134454	1.23126	0.236329	-0.0171703
KCNJ3	0.112095	0.087854	0.0177404	0.315207	0.0690943	0.0746544	8.25243e-06	1.2968	0.297467	0.00556007
SP9	1.4944	0.325346	0.131519	0.33033	0.217687	0.188188	0.0225981	1.25961	0.198811	-0.0294989
HOXD8	3.72307	0.968405	0.0973154	0.373252	0.157718	0.168997	7.03385e-05	1.30738	0.275937	0.0112788
HOXD3	1.49559	0.0750065	0.326014	0.543785	0.106419	0.176554	0.00599817	0.211202	0.217772	0.0701348
CCDC141	0.586531	0.0570369	0.451456	0.713115	0.135922	0.139344	0.000205179	1.30108	0.261658	0.00342193
ITGA4	0.873004	0.43655	0.152344	0.471545	0.115234	0.136179	5.9345e-07	1.32349	0.319201	0.0209445
RFTN2	0.836798	0.519568	0.34555	0.632075	0.109948	0.146226	2.61848e-05	1.05885	0.286526	0.0362788
ALS2CR11	0.0894211	0.0470183	0.539788	0.752841	0.204244	0.144886	0.00783806	0.424498	0.213053	-0.0593577
ZDBF2	1.5934	0.151794	0.100642	0.420696	0.170236	0.188295	5.82563e-07	1.23875	0.320053	0.0180596
UNC80	0.181258	0.0700532	0.0639731	0.327314	0.114478	0.0959368	0.00019024	1.2527	0.263341	-0.0185413
TUBA4B	6.13661	0	0.0953125	0.266509	0.0953125	0.146226	0.100391	0.658323	0.171197	0.0509139
IRS1	3.98769	0.706621	0.0295421	0.470289	0.0672083	0.089983	1.15952e-13	1.32004	0.440747	0.0227748
SPHKAP	0.625169	0	0.204005	0.753052	0.163955	0.126761	1.0266e-21	1.05034	0.549047	-0.0371944
NMUR1	0.844504	0.270354	0.19242	0.608794	0.195335	0.227734	4.85837e-12	1.15792	0.416374	0.0323987
COL6A3	4.33229	2.97546	0.498886	0.79661	0.0601336	0.0696798	8.02651e-06	1.3427	0.297724	0.00954622
GAL3ST2	2.48629	0.551579	0.423246	0.657194	0.14693	0.186501	0.00188851	1.02987	0.233948	0.0395711
EMILIN1	4.70624	3.16295	0.389091	0.7022	0.130909	0.143824	1.29713e-06	1.27453	0.313109	0.0129149
TCF23	5.6193	1.11815	0.547684	0.723558	0.141689	0.139423	0.0765838	1.36899	0.175874	-0.0022663
TRIM54	0.080629	0.0423342	0.646643	0.86262	0.113074	0.0511182	0.00628557	0.36465	0.215977	-0.061956
THADA	3.8287	3.1901	0.115212	0.277281	0.0549055	0.0536673	0.138193	1.6414	0.162069	-0.00123823
SIX3	0.209687	0.0685027	0.0717213	0.283175	0.197746	0.136256	0.00949494	0.376103	0.211454	-0.06149
C2orf74	1.98261	0.249211	0.423044	0.823336	0.11006	0.0810811	3.80425e-11	1.25868	0.400292	-0.0289791
CMPK2	2.34214	0.271358	0.243523	0.407323	0.0336788	0.0503432	0.134836	1.22831	0.163799	0.0166645
RNF144A-AS1	0.16049	0.108863	0.532872	0.778603	0.147059	0.120357	0.000574845	1.25894	0.245731	-0.0267022
NAT8	0.451896	0.228371	0.643275	0.80057	0.140351	0.0968661	0.177287	0.92173	0.157295	-0.0434848
VAMP5	5.47011	3.50228	0.238164	0.824176	0.162123	0.0975275	1.82037e-24	0.325431	0.586012	-0.0645959
CD8A	2.66462	1.17159	0.17527	0.389372	0.092437	0.0811594	0.0069612	1.30741	0.214102	-0.0112776
RGPD2	0.0408216	0.015999	0.733394	0.894051	0.0400364	0.0374898	0.146113	1.35219	0.160657	-0.00254658
FLRT3	3.02859	0.60247	0.408478	0.701053	0.0635838	0.111579	9.66554e-06	0.793411	0.292575	0.0479951
SIRPA	3.99694	2.7171	0.19585	0.387648	0.107652	0.0919842	0.0359519	1.23681	0.191798	-0.0156682
SSTR4	0.0445681	0	0.445536	0.802333	0.213393	0.143227	1.30247e-08	0.210829	0.356797	-0.0701654
CPXM1	4.68283	2.25788	0.0921162	0.450321	0.112863	0.165865	1.28905e-08	0.596177	0.358204	0.0530023
TSPY26P	5.12439	2.7881	0.117128	0.275478	0.0919395	0.154459	0.166562	0.351199	0.158349	0.0625191
ARHGAP40	0.322311	0.256452	0.153409	0.42549	0.15483	0.158824	8.71696e-05	1.29526	0.272081	0.00399398
PTPRT	3.19122	0.0479956	0.0317604	0.63411	0.205082	0.196844	5.3136e-26	1.33599	0.602349	-0.00823719
TBC1D20	4.12982	3.85594	0.117	0.321957	0.09	0.0557452	0.0150476	1.07643	0.204957	-0.0342548
CD40	3.5389	1.30833	0.308483	0.720126	0.152956	0.188679	8.37356e-12	1.06169	0.411642	0.0357229
FAM65C	2.41243	0.964265	0.222222	0.799314	0.11634	0.101201	6.83676e-24	1.24231	0.577092	-0.0151392
PROKR2	0.0953769	0	0.106549	0.703704	0.152493	0.207407	7.3953e-26	0.549074	0.597154	0.0549147
RAB22A	2.97318	2.36208	0.0774648	0.25641	0.132394	0.0903541	0.0579473	0.97332	0.178945	-0.0420403
PPP4R1L	2.19789	1.01667	0.0243531	0.207572	0.0989346	0.073107	0.0524582	1.26485	0.183219	-0.0258275
GNAS-AS1	0.268649	0.0745326	0.408138	0.900235	0.0863132	0.0399061	3.14188e-17	0.851555	0.492097	-0.0464071
PHACTR3	0.316486	0.101136	0.156677	0.650055	0.253417	0.236988	2.28384e-17	1.22815	0.493378	-0.0164296
CDH4	0.95504	0.205505	0.0648649	0.782646	0.117117	0.101375	1.39965e-37	1.236	0.717781	-0.0157425
NCAM2	0.378338	0.166894	0.0166521	0.461089	0.0788782	0.061284	8.72105e-14	1.23359	0.444437	-0.0175941
CYYR1	4.32451	0.923377	0.239521	0.835017	0.0319361	0.0808081	1.26644e-25	0.751059	0.595496	0.048872
MAP3K7CL	1.04119	0.28847	0.508397	0.854527	0.11145	0.0742625	4.26392e-08	1.05042	0.34613	-0.0371879
LINC00310	0.232339	0.183699	0.27248	0.502793	0.0381471	0.0810056	0.00237538	0.944191	0.230314	0.0428584
PCP4	5.42947	0.15099	0.359447	0.795455	0.124424	0.11526	2.31743e-13	1.34606	0.436008	-0.00916422
DSCAM	0.426771	0.0368721	0.18589	0.782464	0.0727884	0.128746	8.8931e-26	0.517434	0.596574	0.0559575
TFF2	0.833144	0.120042	0.57971	0.742331	0.162319	0.131902	0.137068	1.24783	0.162621	-0.030417
GGT5	2.47462	1.61418	0.272727	0.766744	0.0964187	0.0923788	1.95442e-17	1.29521	0.494016	-0.00403998
NEFH	0.239297	0.13615	0.0925508	0.579221	0.20316	0.247619	9.82606e-17	0.893759	0.48667	0.0444588
SYN3	0.587028	0.134296	0.327228	0.48773	0.0659341	0.128834	0.147362	0.344658	0.160502	0.0629003
EIF3L	7.48956	4.57968	0.259176	0.444612	0.113109	0.11153	0.047144	1.52464	0.185436	-0.00157885
DMC1	0.412808	0.287664	0.0504365	0.212528	0.170708	0.116331	0.138147	0.563839	0.162091	-0.054377
APOBEC3C	7.66993	5.78682	0.160494	0.487113	0.0765432	0.113402	4.19755e-07	1.05476	0.32662	0.0368589
MCHR1	0.352666	0.266084	0.505917	0.751351	0.133136	0.113514	0.000586718	1.28533	0.245434	-0.0196226
IL17REL	0.0613367	0.0241436	0.525773	0.871391	0.127148	0.102362	4.53247e-08	1.27767	0.345618	-0.0247856
ABI3BP	3.91736	0.410496	0.52901	0.751678	0.0819113	0.0872483	0.0050885	1.29557	0.222668	0.00533706
UPK1B	2.29642	1.17116	0.547619	0.798283	0.0740741	0.0858369	0.000478959	1.29583	0.250664	0.0117628
TIMP4	2.26867	0.053202	0.52795	0.843602	0.057971	0.0829384	9.23213e-07	1.27373	0.315652	0.0249674
IQSEC1	3.7072	2.82022	0.0962025	0.831193	0.173418	0.116514	2.10583e-39	0.48651	0.73499	-0.056904
TMEM108	0.853318	0.339701	0.270942	0.46129	0.123037	0.124731	0.0382567	1.48858	0.190348	0.00169453
WNT7A	2.86522	0.363248	0.0137255	0.21269	0.0852941	0.14924	0.0224599	0.331085	0.198964	0.0639463
NMNAT3	3.33746	2.57439	0.203554	0.416667	0.0226171	0.0701754	0.00778388	0.811518	0.213113	0.0475583
AGTR1	0.280864	0	0.138983	0.319005	0.174011	0.168552	0.0562319	1.29625	0.180021	-0.00545926
MED12L	0.268015	0.0743447	0.02836	0.310777	0.081381	0.139515	3.13373e-05	0.453991	0.282417	0.0581344
COLQ	3.27107	1.64721	0.376344	0.723684	0.0752688	0.118421	3.68956e-08	0.933623	0.34734	0.0431522
PTX3	1.22906	0.396743	0.336595	0.504098	0.0254403	0.0553279	0.124895	1.25465	0.167503	0.0298876
SLITRK3	2.18366	0	0.15873	0.791183	0.130159	0.111369	4.51421e-29	1.26008	0.632453	-0.0187898
PLCL2	3.22538	1.38234	0.0439382	0.26264	0.111473	0.140449	0.00586233	1.25868	0.218702	0.0289767
PEX5L	0.331437	0.0277527	0.0715631	0.285117	0.263653	0.238294	0.00739416	1.26821	0.213554	-0.0253592
MLH1	3.76052	2.94473	0.00525855	0.425667	0.028922	0.0876747	2.47668e-12	0.43877	0.420409	0.0587527
EPM2AIP1	3.62382	1.09625	0.00921659	0.299465	0.0322581	0.100267	1.36852e-05	0.25229	0.290249	0.0680093
ITGA9	1.97409	0.888748	0.0193192	0.316239	0.0791168	0.0794872	8.56288e-06	2.11539	0.29692	0.000370344
TRAK1	3.74836	3.08741	0.665796	0.878543	0.109661	0.0506073	0.00812457	0.431625	0.212746	-0.0590533
HHATL	1.49389	0	0.568493	0.768421	0.133562	0.0807018	0.0216175	0.599374	0.199928	-0.0528599
ZNF662	1.39491	0.209587	0.224649	0.787202	0.0826833	0.0639881	8.57244e-23	1.25726	0.562553	-0.0186952
ZNF502	2.27361	1.95983	0.174	0.490674	0.046	0.0903874	7.98239e-07	0.895429	0.316674	0.0443874
USP4	4.0314	3.81272	0.0553603	0.249489	0.06942	0.140082	0.0306911	0.204889	0.194128	0.0706618
AMT	4.38514	3.60869	0.492562	0.862661	0.11405	0.0579399	2.57421e-09	0.512351	0.370099	-0.0561097
GNAI2	7.06576	6.45017	0.157627	0.561564	0.145763	0.207987	2.86399e-11	0.358195	0.403937	0.062224
ACOX2	3.6124	3.17366	0.20362	0.358382	0.0316742	0.0635838	0.188374	1.18531	0.154762	0.0319096
C3orf14	0.675295	0.153119	0.227891	0.687335	0.17602	0.122032	6.50867e-15	0.574622	0.459444	-0.0539887
PTPRG-AS1	0.245009	0.0624805	0.167244	0.662953	0.195841	0.130919	1.44814e-17	0.323159	0.495708	-0.0649213
SYNPR	0.127627	0	0.12973	0.806452	0.140541	0.12334	3.5854e-33	1.23143	0.676722	-0.0172009
ADAMTS9-AS1	0.81001	0.108418	0.587983	0.87935	0.0493562	0.0533643	1.13617e-05	1.29524	0.291368	0.00400805
GRM7	0.116096	0.0207281	0.0424403	0.736499	0.124668	0.159218	3.15516e-35	1.07282	0.694059	0.0345494
EMCN	2.29306	0.313974	0.551471	0.790831	0.0441176	0.0401146	0.000944452	1.29525	0.23936	-0.00400303
ENPEP	0.370011	0.102573	0.368142	0.817996	0.111504	0.0858896	3.68199e-14	1.26639	0.449854	-0.0256149
INPP4B	1.97075	1.93056	0.0278481	0.19972	0.0658228	0.0925018	0.0963325	1.25898	0.171872	0.026679
NPY2R	0.0614526	0	0.0284314	0.407151	0.0813725	0.0841984	6.89925e-10	1.33567	0.37872	0.00282584
CD38	3.88413	0.765049	0.26281	0.817863	0.132231	0.129597	4.68207e-22	1.34698	0.555053	-0.00263421
NPY5R	0.03057	0	0.17867	0.723447	0.182825	0.148297	3.68959e-21	1.07307	0.544777	-0.0345289
FAM218A	1.12437	0.293649	0.492147	0.859708	0.0850785	0.0572391	3.08175e-09	1.25725	0.367562	-0.0278395
TRIM61	0.459122	0	0.736211	0.904988	0.088729	0.0510689	0.117428	1.04432	0.168777	-0.0376601
HAND2-AS1	4.81791	0	0.0747664	0.840513	0.125234	0.0751604	4.89372e-43	0.694064	0.765747	-0.0500732
HAND2	3.81086	0.0728752	0.0607434	0.433393	0.0970082	0.137655	1.79519e-09	1.01455	0.372649	0.0406473
ZNF876P	0.788018	0.601858	0.142518	0.872792	0.0380048	0.0553592	8.96342e-39	1.23229	0.730274	0.0173545
SLC34A2	7.11163	4.64174	0.0946602	0.388674	0.129854	0.137709	9.23608e-06	1.3315	0.294014	0.00785477
ZNF732	0.538869	0.479368	0.134715	0.889349	0.0945596	0.0517063	1.9436e-41	0.944377	0.754633	-0.0428533
UCHL1	4.45704	0.466794	0.173099	0.405535	0.115789	0.176895	0.00208631	0.385344	0.232436	0.0611058
KCTD8	0.146067	0	0.0277078	0.795984	0.107473	0.122088	2.11831e-43	1.24959	0.768276	0.0146156
GABRG1	0.745433	0	0.120805	0.680899	0.0939597	0.139326	2.03308e-22	0.872928	0.560094	0.0453661
CYTL1	1.70032	0	0.257253	0.80754	0.116054	0.128968	8.61941e-22	1.27454	0.550286	0.0129141
NPFFR2	0.0901291	0.0705227	0.321117	0.612717	0.0820244	0.0621387	1.10128e-05	1.29321	0.2916	-0.0198857
CXCL1	2.08574	1.63691	0.12275	0.327676	0.124386	0.138381	0.0150897	1.25814	0.204927	0.0139949
EREG	0.206029	0.0189973	0.246088	0.47619	0.112376	0.085213	0.00240856	1.25824	0.230102	-0.0271625
CDKL2	1.40092	0.225442	0.224832	0.841935	0.102908	0.0459677	1.23091e-27	0.485516	0.617103	-0.0569405
PRDM8	1.14806	0.139835	0.058427	0.401168	0.0898876	0.144109	6.81789e-08	0.568172	0.342741	0.0542214
MAPK10	3.15141	0.576554	0.539157	0.7	0.0451807	0.0548387	0.144618	1.34066	0.160843	0.00965799
PTPN13	3.3425	0.41034	0.0666667	0.30622	0.0687179	0.0502392	0.000929674	1.25086	0.239553	-0.0184787
SNCA	0.897018	0.255753	0.0810811	0.387812	0.0608108	0.0443213	3.27451e-06	1.22744	0.306731	-0.0164895
ST8SIA4	0.994866	0.283188	0.0201613	0.522251	0.0282258	0.0615183	8.41682e-18	1.10953	0.50209	0.0332925
SLC25A46	3.0468	2.86899	0.192385	0.36136	0.0480962	0.0948122	0.115883	0.845429	0.168975	0.046716
CDO1	4.40926	0.340337	0.186791	0.891506	0.0412797	0.0385439	3.16751e-36	1.34097	0.704716	-0.00273577
CXXC5	7.00857	6.18449	0.254934	0.653061	0.148026	0.216641	4.80191e-11	0.236426	0.398127	0.0686142
PCDHA1	0.0984111	0.0619664	0.366788	0.678571	0.206204	0.142857	1.58262e-06	0.338708	0.311783	-0.0633472
PCDHA12	0.505615	0	0.235577	0.77597	0.18109	0.121402	9.78304e-21	0.416885	0.540393	-0.059688
PCDHAC1	0.214534	0	0.0353201	0.455256	0.089404	0.105824	2.65656e-12	1.22827	0.419936	0.0164199
PCDHB2	1.00734	0.179744	0.253763	0.565041	0.24086	0.219512	1.72159e-06	1.3256	0.311277	-0.021348
PCDHB3	0.961703	0	0.201049	0.642981	0.181818	0.136915	1.03045e-13	0.883456	0.441932	-0.0449031
PCDHB4	1.60828	0.307596	0.25734	0.609262	0.248705	0.183792	2.1762e-08	0.323215	0.351922	-0.0649131
PCDHB6	0.903119	0.573711	0.226788	0.613876	0.193303	0.138763	2.09837e-10	0.559336	0.387088	-0.0545397
PCDHB7	1.51599	0.177163	0.265854	0.44757	0.197561	0.16624	0.0541882	1.21864	0.181717	-0.0313206
PCDHB12	0.856538	0.21661	0.277628	0.535238	0.167116	0.161905	0.000340649	1.29483	0.25761	-0.00521114
PCDHB19P	0.118169	0	0.35249	0.603524	0.149425	0.092511	0.000479677	0.48623	0.251034	-0.0569143
PCDHB15	1.66064	0.0600835	0.233161	0.728205	0.169257	0.109402	1.61598e-17	0.413051	0.495045	-0.0598556
PCDHGA2	1.47214	0.0178911	0.128421	0.610493	0.113684	0.152623	2.11078e-16	1.03324	0.482072	0.038939
PCDHGB2	0.924179	0	0.341151	0.572635	0.223881	0.190878	0.00219967	1.12517	0.231484	-0.0330022
PCDHGB4	0.908056	0	0.187408	0.6825	0.143485	0.1175	1.60349e-17	1.26369	0.495092	-0.0259846
PCDHGB6	1.4509	0.127587	0.213443	0.552778	0.231132	0.2	1.06492e-07	1.22936	0.339334	-0.0311321
PCDHGB8P	0.163534	0.0870329	0.443966	0.726343	0.157328	0.109974	3.14386e-05	0.820106	0.282377	-0.0473532
PCDHGC4	0.135842	0.0364344	0.208506	0.458689	0.144191	0.117759	0.000478793	1.26035	0.250183	-0.0264321
SLC6A3	1.15965	0.0443053	0.0435876	0.611505	0.223806	0.249803	3.20337e-23	1.2636	0.567918	0.0259975
JAKMIP2	0.0660338	0.0283604	0.264766	0.693111	0.0997963	0.0897704	8.63433e-13	1.33381	0.428345	-0.010026
AFAP1L1	3.64576	0.493436	0.106682	0.339271	0.091442	0.140081	0.00206903	0.762828	0.232589	0.048639
ZNF300P1	1.29369	0.0361146	0.151398	0.8437	0.106075	0.107656	7.18095e-35	1.52418	0.692302	0.00158029
SPARC	6.16529	6.00388	0.399103	0.76378	0.0672646	0.0629921	5.19067e-09	1.29488	0.364676	-0.00427245
GABRB2	0.606027	0.189988	0.0235149	0.523156	0.12005	0.138937	1.06815e-17	1.26301	0.499641	0.018887
DOCK2	1.28518	0.300312	0.292683	0.709421	0.170732	0.163451	4.62632e-12	1.31953	0.416738	-0.00728108
CTD-2270F17.1	0.176245	0.138786	0.518519	0.703333	0.0925926	0.0866667	0.0486545	1.29862	0.184815	-0.00592593
DUSP1	9.04066	4.99065	0.011	0.169894	0.085	0.113556	0.16125	1.25785	0.158894	0.0285563
HRH2	0.146985	0.0430761	0.0400802	0.20094	0.107214	0.12691	0.144487	1.28748	0.16086	0.0196951
COL23A1	1.85431	0.401017	0.0745474	0.28149	0.0820021	0.102957	0.0135618	1.32355	0.206942	0.0209552
LINC00847	3.88945	3.19559	0.15528	0.394172	0.0459627	0.0935583	0.00098121	0.809965	0.238892	0.0475955
ADAMTS12	1.24994	1.23249	0.0317125	0.858182	0.0655391	0.0636364	8.79967e-50	1.42768	0.826469	-0.00190275
UGT3A2	0.532883	0.174539	0.138568	0.66838	0.0715935	0.0616967	3.96643e-20	1.33624	0.529812	-0.00989688
CCDC152	0.94642	0.276037	0.510968	0.826685	0.114839	0.090784	9.14612e-07	1.29316	0.315717	-0.0240547
EMB	2.0342	1.20772	0.228052	0.588	0.0928355	0.117	1.18814e-08	1.29086	0.359948	0.0241645
ADAMTS16	0.482076	0.427952	0.0648918	0.658184	0.158902	0.224407	2.89061e-25	0.319517	0.593292	0.0655053
SLC9A3	0.497915	0.0925728	0.0684932	0.515914	0.211802	0.279793	5.43457e-14	0.252855	0.447421	0.0679908
TMEM171	0.613526	0	0.26087	0.497908	0.140665	0.135286	0.0012158	1.2958	0.237038	-0.00537905
WISP3	2.63432	1.0011	0.631763	0.866213	0.0907504	0.0634921	0.00175588	1.25809	0.23445	-0.0272584
LAMA4	3.78057	2.56382	0.171806	0.329341	0.00660793	0.0419162	0.17479	1.064	0.157535	0.0353082
KATNBL1P6	0.0771332	0	0.737288	0.920382	0.0728814	0.0350318	0.0525929	1.04192	0.183094	-0.0378495
SASH1	3.08582	1.55661	0.585294	0.802111	0.0676471	0.0712401	0.00611633	1.29554	0.216817	0.00359305
SYNJ2	2.57461	1.90973	0.179487	0.375704	0.12963	0.0895429	0.0257202	1.02243	0.196217	-0.0400867
FNDC1	0.844211	0.026769	0.0510204	0.350343	0.123299	0.191165	6.74941e-06	0.256702	0.299322	0.067866
RBM24	4.2531	0.513871	0.0450113	0.327341	0.0937734	0.12809	3.15605e-05	1.07567	0.28233	0.0343164
ZSCAN12	1.22922	0.70027	0.0951276	0.791759	0.111369	0.0746102	1.31594e-35	1.05609	0.696632	-0.0367587
ZSCAN23	0.631704	0	0.389474	0.828676	0.0407895	0.0498177	1.38519e-13	1.34465	0.439202	0.00902827
HCG4B	0.345677	0.0659253	0.145401	0.721404	0.139466	0.11778	7.69349e-24	1.32734	0.576004	-0.0216856
HCG9	0.165356	0	0.390361	0.851598	0.142169	0.0776256	4.11317e-15	0.325816	0.461237	-0.0645431
HSPA1A	5.28444	2.54817	0.0292553	0.553455	0.0868794	0.0894545	2.74783e-19	1.35049	0.524199	0.00257511
HSPA1L	2.75621	0.807001	0.0299914	0.553559	0.0848329	0.0891445	3.2655e-19	1.29481	0.523567	0.0043116
PRRT1	2.63325	1.707	0.0988142	0.54067	0.118577	0.172249	1.03529e-13	0.581436	0.441856	0.0536717
HLA-DOA	4.3912	0.989873	0.367619	0.607383	0.142857	0.147651	0.000913843	1.29376	0.239764	0.00479386
HLA-DPA1	6.90776	6.58051	0.338831	0.761364	0.128936	0.185227	1.86107e-12	0.506318	0.422533	0.0562917
IP6K3	1.04444	0.358949	0.495868	0.758491	0.11157	0.124528	0.000192934	1.27384	0.262623	0.0129581
ARMC12	0.293631	0.202077	0.71179	0.872054	0.0611354	0.047138	0.149302	1.25811	0.160263	-0.0139973
FGD2	1.82397	1.14323	0.560224	0.775641	0.0756303	0.0608974	0.00647988	1.2479	0.215417	-0.0147328
PTCHD4	1.19436	0.823917	0.0820707	0.546392	0.104798	0.101804	2.69937e-15	1.32582	0.464321	-0.00299386
CRISP2	2.98174	0	0.702667	0.897114	0.0786667	0.033877	0.0299468	0.886072	0.194448	-0.0447896
HMGCLL1	0.636079	0.0745012	0.410468	0.778275	0.106061	0.12206	3.03479e-09	1.23315	0.367807	0.0159999
PRSS35	0.584769	0.436261	0.211838	0.457232	0.0903427	0.141524	0.000588354	0.647887	0.245394	0.0511814
SRSF12	0.680923	0.628009	0.260302	0.495277	0.146734	0.0904184	0.00162884	0.505541	0.234975	-0.0563153
CLDN15	2.71326	2.01235	0.528881	0.866228	0.138989	0.0855263	1.46104e-07	0.585985	0.337347	-0.0534629
CYP2W1	1.01994	0.180307	0.364919	0.608108	0.189516	0.150901	0.000695393	1.03519	0.243189	-0.0386152
EFCAB10	5.25924	1.192	0.410412	0.617237	0.146489	0.166033	0.0136312	1.283	0.206825	0.0195438
LRRN3	0.338852	0.219826	0.412811	0.741803	0.0604982	0.0368852	2.98072e-07	1.30236	0.328992	-0.023613
GPR85	0.618022	0.201722	0.359712	0.538206	0.0791367	0.112957	0.0604609	1.08181	0.178494	0.0338201
CFTR	2.05241	1.75331	0.0922064	0.416592	0.0867179	0.0490633	5.60786e-07	1.04439	0.324386	-0.0376546
CPED1	2.2655	0.838123	0.0205993	0.175105	0.00561798	0.0379747	0.189755	1.16022	0.154506	0.0323567
LRRC4	2.34422	0.549273	0.22758	0.899103	0.0742527	0.0568012	6.61907e-33	1.23282	0.671524	-0.0174515
KCP	1.52546	0.638531	0.307432	0.527835	0.239865	0.230928	0.00548194	1.3437	0.220403	-0.00893703
CPA1	0.726622	0.166224	0.485612	0.791045	0.179856	0.169154	3.61977e-06	1.3206	0.305433	-0.0107019
DGKI	0.220506	0.174195	0.0366972	0.201337	0.105088	0.164933	0.132924	0.413281	0.16464	0.0598456
DENND2A	3.30633	1.64446	0.264085	0.444591	0.214789	0.191293	0.0556392	1.30488	0.180507	-0.0234959
GIMAP6	2.27619	0.716262	0.663594	0.833333	0.112903	0.0987654	0.110086	1.25623	0.169739	-0.0141378
DPP6	3.41101	0.160656	0.0222222	0.822146	0.0510288	0.109007	1.87548e-46	0.458005	0.799924	0.0579787
NOM1	2.30709	2.06342	0.116993	0.348652	0.122876	0.118873	0.00217676	1.29525	0.231658	-0.00400327
MEOX2	0.873677	0.0368516	0.0597484	0.327038	0.10587	0.119284	0.000146371	1.26644	0.267289	0.0134143
VIPR2	0.277735	0.144807	0.0513919	0.806254	0.158458	0.10605	1.765e-41	0.610663	0.754862	-0.0524079
TMEM196	0.33127	0	0.0326577	0.304406	0.108108	0.158879	8.96725e-05	0.664335	0.271748	0.0507704
IL6	1.76559	0.208432	0.0866667	0.522088	0.0711111	0.118474	2.59936e-13	0.819702	0.435422	0.0473628
NPY	0.828049	0.524235	0.121993	0.718585	0.198454	0.136193	8.84018e-26	0.357312	0.596592	-0.062261
HOXA4	3.03472	0.146003	0.153587	0.503743	0.0975336	0.166845	2.77064e-08	0.223996	0.350156	0.0693113
SCRN1	4.99303	2.26329	0.414348	0.625786	0.103953	0.116352	0.0095147	1.28244	0.211438	0.0123991
CARD11	2.41628	0.661256	0.392931	0.83105	0.0602911	0.0936073	1.60588e-13	1.10825	0.438119	0.0333162
SFRP4	7.79546	0.270633	0.00843882	0.171315	0.0295359	0.0823373	0.136572	0.600692	0.162876	0.0528015
VWC2	0.970936	0	0.0696686	0.843656	0.121495	0.0898792	6.2867e-44	1.20188	0.773987	-0.0316162
ZPBP	0.659449	0.0704385	0.341098	0.71409	0.129784	0.132695	1.68137e-09	1.33065	0.372992	0.00291124
FIGNL1	2.01404	1.84531	0.140449	0.343482	0.100321	0.139867	0.0179622	1.02999	0.203033	0.0395458
ZNF890P	0.134637	0.105698	0.513889	0.799649	0.119792	0.0843585	2.69042e-05	1.06329	0.28576	-0.0354331
RSPH10B	0.312013	0.0282156	0.445081	0.810138	0.146132	0.0949309	4.74973e-09	0.647283	0.365057	-0.0512009
RSPH10B2	0.574569	0.0282156	0.359873	0.851022	0.166667	0.100292	4.04799e-17	0.299357	0.49115	-0.0663746
WBSCR17	3.14074	0.748503	0.0117974	0.849804	0.0575989	0.0836595	1.75501e-51	1.26313	0.838007	0.0260606
MAGI2-AS3	2.18694	0.330017	0.0111663	0.412121	0.0409429	0.109091	3.6987e-11	0.24809	0.400955	0.068148
MAGI2	2.03285	0.269122	0.010661	0.846939	0.0245203	0.0571429	3.14671e-51	1.14573	0.836278	0.0326226
COL1A2	5.57849	5.56515	0.256803	0.609574	0.103741	0.12234	1.92916e-08	1.2544	0.352772	0.0185989
TRIM4	3.8156	2.16253	0.125519	0.597701	0.108921	0.0756705	7.37065e-16	1.11178	0.472182	-0.0332507
STAG3	2.63109	1.25129	0.104781	0.28263	0.142421	0.113837	0.0642548	1.2579	0.177849	-0.0285841
COL14A1	2.83768	1.48214	0.132282	0.902309	0.0958738	0.0426288	1.4227e-43	0.590778	0.770028	-0.053245
TRMT12	3.25094	1.73213	0.089779	0.638095	0.0414365	0.0511905	1.2395e-21	1.3389	0.548316	0.00975401
LYPD2	2.01092	0	0.516393	0.685637	0.184426	0.189702	0.113813	1.29521	0.169243	0.00527567
ZFP41	2.0353	1.1531	0.169169	0.417457	0.137137	0.103416	0.000498245	1.08656	0.248288	-0.0337216
TNFRSF10C	2.40047	1.62951	0.210744	0.612944	0.132231	0.0748731	3.55234e-11	0.474285	0.4022	-0.0573583
PNOC	6.29073	0.0645781	0.421769	0.786448	0.0975057	0.110883	5.18757e-09	1.26705	0.364679	0.0133773
MBOAT4	1.2774	0.0522594	0.56087	0.808333	0.0434783	0.0666667	0.000516998	1.31142	0.247464	0.0231884
NRG1	0.532045	0.161115	0.106607	0.741905	0.10961	0.124762	3.54908e-29	1.24218	0.635298	0.0151523
UNC5D	0.497202	0.127716	0.173482	0.844353	0.13259	0.0964187	7.89753e-33	1.05938	0.670871	-0.0361711
ADRB3	0.562989	0.0653894	0.323151	0.70615	0.197749	0.192483	4.37149e-10	1.29516	0.382999	-0.00526628
TACC1	4.34956	2.41611	0.320988	0.851735	0.0534979	0.0741325	3.16449e-20	1.31661	0.530747	0.0206345
PLEKHA2	3.7858	3.00081	0.275157	0.430018	0.0699686	0.0635359	0.18784	1.3013	0.154861	-0.00643264
PLAT	6.0736	5.67011	0.263852	0.742072	0.0501319	0.116279	3.31749e-16	0.304687	0.47822	0.0661471
TDRP	3.68924	3.6486	0.11002	0.328745	0.130648	0.178947	0.00585689	0.780225	0.218725	0.048299
PXDNL	0.156979	0.0718251	0.544118	0.833676	0.102941	0.0657084	1.59895e-05	1.04984	0.289558	-0.0372328
PENK	0.152705	0.0612692	0.0858175	0.751812	0.217706	0.160024	4.59991e-32	0.465748	0.665994	-0.0576814
CYP7B1	1.12865	0.140717	0.217797	0.656176	0.0966102	0.0983478	1.54973e-13	1.47558	0.43838	0.00173759
TRIM55	2.49865	0.0307126	0.356467	0.628975	0.104101	0.144876	8.40558e-05	1.01279	0.272508	0.0407754
DLGAP2	0.128942	0.0848054	0.0381944	0.810595	0.190972	0.149086	8.09252e-44	0.978737	0.772401	-0.0418864
ZFHX4	0.371927	0.12736	0.202649	0.461471	0.144371	0.145359	0.000285192	1.73885	0.258822	0.000988158
PKIA	2.38361	0.0818971	0.085044	0.279412	0.0806452	0.12395	0.0301527	0.928171	0.194368	0.0433044
TMEM55A	2.58332	0.494107	0.115028	0.301676	0.0241187	0.0875233	0.0446328	0.337961	0.186648	0.0634045
STK3	3.17827	2.97019	0.0594694	0.272866	0.144556	0.19436	0.00753066	0.705798	0.213397	0.0498035
TMEM246	4.2281	0.075891	0.0983213	0.889024	0.0467626	0.0573171	6.20331e-46	1.32354	0.790703	0.0105545
AKAP2	0.0159558	0.0124148	0.112472	0.354321	0.138085	0.161728	0.000773278	1.30169	0.241849	0.0236438
ZNF883	2.20168	0.784083	0.121988	0.823841	0.134036	0.0728477	6.59845e-36	0.383576	0.701853	-0.0611885
AKNA	4.35807	2.48622	0.506061	0.823151	0.106061	0.0514469	7.5518e-07	0.5573	0.317091	-0.0546137
BRINP1	0.260136	0.157256	0.0454545	0.727471	0.12766	0.1875	1.04436e-33	0.413399	0.682016	0.0598404
DAB2IP	4.73446	4.27777	0.36862	0.846411	0.137996	0.105175	3.53768e-16	1.13497	0.477791	-0.0328209
CRB2	4.38281	0.308009	0.393768	0.791878	0.135977	0.111675	4.81086e-11	1.28797	0.39811	-0.0243022
SH2D3C	2.02514	1.93028	0.547468	0.760807	0.14557	0.138329	0.00758159	1.31868	0.213339	-0.00724109
ST6GALNAC6	5.72216	3.0125	0.307116	0.614035	0.0973783	0.140351	3.22746e-06	0.940078	0.306919	0.0429726
OLFM1	1.41068	0.779114	0.13229	0.722222	0.108108	0.135266	7.10866e-25	1.25824	0.589932	0.0271576
PLIN2	3.54666	3.19959	0.0589135	0.263889	0.146901	0.149074	0.0150217	1.37464	0.204975	0.00217277
AQP7	3.50317	1.74173	0.626932	0.784173	0.136865	0.111511	0.177851	1.26825	0.157241	-0.0253546
FAM166B	6.08302	0.686173	0.529412	0.817476	0.0921569	0.0873786	2.17572e-05	1.2938	0.288064	-0.00477822
C9orf135	4.864	0.132744	0.436288	0.78125	0.144044	0.112981	4.9634e-08	1.23326	0.344962	-0.0310636
MAMDC2	2.73355	0.0946696	0.358131	0.543834	0.0605536	0.1263	0.0465438	0.314269	0.185702	0.0657465
GNA14	2.12402	1.53417	0.0415842	0.39714	0.10495	0.0715072	1.40495e-08	1.10143	0.355556	-0.0334433
C9orf170	0.0968922	0.0510092	0.248547	0.424284	0.059593	0.0709413	0.0774514	1.30574	0.175737	0.0113483
ARMCX1	4.09423	2.03774	0.313059	0.743883	0.148479	0.102773	5.61014e-13	0.865827	0.430824	-0.0457062
TCP11X2	0.063758	0	0.465934	0.688525	0.193407	0.137295	0.00510049	0.51229	0.222591	-0.0561115
TCEAL7	1.70788	0.552177	0.453416	0.635417	0.161491	0.128472	0.0538436	1.12429	0.182001	-0.0330185
CHRDL1	3.34722	0	0.320988	0.58806	0.230453	0.18209	0.000150031	0.776925	0.267072	-0.0483631
ARHGAP6	2.02726	0.275456	0.252592	0.507137	0.222432	0.224181	0.000458605	1.47196	0.254545	0.00174969
RAB33A	1.43821	0.221684	0.368374	0.573304	0.195867	0.143326	0.0150845	0.606724	0.20493	-0.052541
MIR503HG	3.12649	1.06532	0.555427	0.724175	0.202079	0.164004	0.117662	1.0391	0.168747	-0.0380743
ZIC3	0.0427285	0	0.315642	0.756238	0.226955	0.183621	1.17858e-13	0.927111	0.440596	-0.0433341
RAB9A	4.2454	3.74264	0.0528893	0.339765	0.0685602	0.0620805	2.51038e-05	1.30232	0.286876	-0.0064797
GPR50	0.0279171	0	0.548817	0.70255	0.226331	0.192635	0.194021	1.08788	0.153733	-0.0336968
MAP3K15	0.814098	0.127877	0.333039	0.615566	0.182862	0.120283	3.10577e-05	0.349788	0.282527	-0.0625792
SH3KBP1	3.44501	3.18257	0.267007	0.504771	0.177721	0.109733	0.00109844	0.252934	0.237764	-0.0679883
PDK3	0.527753	0.515644	0.408068	0.57441	0.168348	0.0989111	0.128785	0.221826	0.166342	-0.0694365
NDP	2.60559	0.451748	0.160742	0.357414	0.11592	0.114068	0.0248691	1.4423	0.196673	-0.00185119
FUNDC1	3.79911	3.43357	0.226721	0.447811	0.0526316	0.117845	0.00535098	0.321265	0.221091	0.0652135
CHST7	0.920976	0.581022	0.373698	0.557054	0.158854	0.093361	0.0523117	0.319587	0.183356	-0.0654932
UBA1	7.429	7.18546	0.37415	0.557794	0.194558	0.174973	0.0516252	1.2842	0.183645	-0.0195843
CLCN5	2.25337	1.92756	0.254374	0.496124	0.142665	0.089701	0.000779398	0.597038	0.24175	-0.0529639
NUDT11	0.91803	0.140662	0.352581	0.827479	0.167104	0.127583	5.30206e-16	1.03011	0.474898	-0.0395215
GSPT2	2.99561	0.202739	0.328413	0.69967	0.201722	0.138614	2.26734e-09	0.341863	0.371257	-0.0631082
MAGED1	6.55367	5.57356	0.319398	0.499182	0.123746	0.145663	0.0565313	1.32852	0.179784	0.021917
IQSEC2	2.89335	2.56393	0.0695122	0.396527	0.129268	0.11288	3.90892e-07	1.22864	0.327015	-0.0163884
WNK3	0.864875	0.105293	0.350626	0.537736	0.155635	0.150314	0.0437305	1.29547	0.18711	-0.0053206
TRO	2.24664	0.516808	0.448485	0.648045	0.133333	0.134078	0.0219341	1.84518	0.19956	0.000744879
SPIN2A	0.042537	0	0.482667	0.846491	0.096	0.0548246	6.36973e-09	1.00393	0.363825	-0.0411754
MSN	5.91653	4.57519	0.371642	0.543103	0.159701	0.0926724	0.0987806	0.283893	0.171462	-0.0670291
OPHN1	1.46515	0.929149	0.325956	0.491989	0.152918	0.0933082	0.12986	0.418687	0.166033	-0.0596093
GDPD2	0.332185	0.0358368	0.475248	0.65534	0.108911	0.126214	0.0561438	1.232	0.180092	0.0173027
FOXO4	3.86832	2.32557	0.185229	0.346198	0.194607	0.14983	0.143622	0.886352	0.160969	-0.0447775
NLGN3	1.9158	0.420792	0.4	0.583333	0.22381	0.183333	0.0523357	1.01692	0.183333	-0.0404762
SLC16A2	3.0941	1.18523	0.3196	0.482981	0.142322	0.112236	0.135635	1.25209	0.16338	-0.0300866
KIAA2022	0.393166	0.150488	0.3851	0.563298	0.160546	0.117305	0.0621651	0.930471	0.178199	-0.0432402
MAGEE2	0.0495955	0.0386882	0.340458	0.557604	0.196947	0.221198	0.00607364	1.28904	0.217146	0.0242516
MAGEE1	2.37307	0.136782	0.325193	0.497848	0.120823	0.126255	0.0921644	1.2961	0.172655	0.00543276
PABPC5	0.840013	0	0.241681	0.73736	0.10683	0.0772472	1.45533e-17	1.25854	0.495678	-0.0295829
FAM133A	0.0810269	0.0256778	0.0402145	0.49811	0.0723861	0.0642722	9.76363e-15	1.33456	0.457895	-0.00811385
NAP1L3	2.76161	0.617122	0.0641509	0.504813	0.0764151	0.0695187	1.17016e-13	1.31133	0.440662	-0.00689638
DIAPH2	3.2475	1.81235	0.20681	0.429958	0.15889	0.135922	0.00497858	1.31604	0.223149	-0.022968

## Sheet: Sheet 3
# Genes repressed by both the elevation of promoter methylation concurrence and hypermethylation
Gene	normal_log2(FPKM+1)	tumor_log2(FPKM+1)	normal_promoter_average_methylation	tumor_promoter_average_methylation	normal_promoter_methylation_concurrence	tumor_promoter_methylation_concurrence	locfdr_average_methylation	locfdr_methylation_concurrence	diff_average_methylation	diff_methylation_concurrence
ALX3	0.341465	0.221591	0.143284	0.454918	0.216418	0.327869	0.00202628	1.62212e-06	0.311634	0.111451
KCNA3	0.0797572	0.00977083	0.104462	0.560768	0.122718	0.265103	1.24207e-05	1.39105e-14	0.456305	0.142385
SYT6	0.152784	0	0.0610413	0.532748	0.193896	0.282748	0.0389985	8.1668e-16	0.471706	0.0888517
TSPAN2	3.30871	0.181025	0.01983	0.38	0.0339943	0.1975	1.74258e-07	1.17343e-08	0.36017	0.163506
TNFRSF8	0.957756	0.467567	0.0460526	0.402662	0.0888158	0.394343	3.20278e-28	1.30676e-08	0.35661	0.305527
SV2A	1.87328	1.10181	0.125448	0.421308	0.0322581	0.215496	1.43879e-09	8.95675e-06	0.295859	0.183238
RIIAD1	4.74685	1.71895	0.0874074	0.651121	0.077037	0.18296	0.00596717	6.20235e-23	0.563714	0.105923
BCAN	0.893438	0.277453	0.0590717	0.247884	0.0654008	0.232164	6.52698e-08	0.0407245	0.188812	0.166764
TMCO1	4.27478	3.78186	0.0689311	0.46778	0.037962	0.109785	0.188063	4.42734e-11	0.398849	0.0718232
SLC9C2	0.899024	0.0587602	0.0950226	0.654822	0.0226244	0.101523	0.103191	2.25109e-22	0.5598	0.0788984
ANKRD45	2.84035	0.186247	0.182222	0.426799	0.0311111	0.202233	2.14149e-08	0.000623175	0.244577	0.171122
IGSF21	1.3919	0.211359	0.024032	0.635659	0.0747664	0.217054	1.26492e-05	5.9257e-27	0.611627	0.142288
NFASC	2.69425	0.933473	0.132199	0.316193	0.106021	0.205689	0.0134042	0.0507218	0.183994	0.0996683
LEMD1-AS1	0.278443	0.121987	0.149635	0.428212	0.0328467	0.138539	0.00626967	5.28072e-05	0.278577	0.105692
TRIM17	1.32932	0.764187	0.177258	0.425971	0.0785953	0.173544	0.0224783	0.000489033	0.248713	0.0949484
LINC00982	0.506436	0.0228178	0.113865	0.433761	0.213788	0.355413	1.40936e-05	5.84306e-07	0.319895	0.141625
GRIK3	0.152265	0.137256	0.00975927	0.512718	0.0878334	0.343373	1.23015e-19	7.18195e-18	0.502958	0.25554
EPHA10	1.06162	0.520061	0.0476731	0.364679	0.123723	0.308486	8.61981e-10	7.62676e-07	0.317006	0.184763
TCTEX1D4	2.28088	0	0.0846395	0.441509	0.0219436	0.143396	0.00045252	1.30095e-08	0.35687	0.121453
PODN	4.41242	1.51051	0.166667	0.423828	0.0631579	0.175781	0.0018023	0.0003618	0.257161	0.112623
DAB1	1.40718	0.30774	0.134496	0.647399	0.102117	0.199422	0.0184182	1.00547e-18	0.512903	0.0973049
FAM24B	0.328409	0.110311	0.168959	0.584195	0.163065	0.244461	0.0852251	5.60227e-12	0.415236	0.081396
DPYSL4	0.578739	0.0944842	0.0339806	0.40966	0.11165	0.316637	3.19906e-12	1.04244e-09	0.37568	0.204986
UTF1	0.529542	0	0.10055	0.634001	0.18696	0.289532	0.0103432	1.82964e-20	0.533452	0.102572
VENTX	0.51142	0.466227	0.0312738	0.282783	0.128146	0.247101	0.000700602	0.000479102	0.251509	0.118954
ITGA8	1.00218	0.472517	0.385935	0.579521	0.104631	0.213508	0.00330928	0.031927	0.193586	0.108876
ADARB2	0.791383	0.158964	0.0311042	0.412774	0.0808709	0.310772	1.55073e-15	5.12997e-10	0.38167	0.229901
CACNB2	0.922825	0.452653	0.13531	0.670204	0.0806302	0.19102	0.00241436	1.46933e-20	0.534894	0.11039
C10orf53	0.644222	0.270053	0.16338	0.473881	0.150704	0.298507	6.01467e-06	1.96209e-06	0.3105	0.147803
NEUROG3	0.044673	0	0.0157576	0.265074	0.0460606	0.168373	0.000384241	0.000480468	0.249316	0.122313
AGAP11	0.217392	0	0.0557432	0.292052	0.0219595	0.134935	0.00175325	0.00134858	0.236309	0.112976
CRTAC1	4.9163	0.782644	0.075846	0.410234	0.0688448	0.202082	6.02087e-05	2.0712e-07	0.334388	0.133237
LAYN	3.57197	1.31191	0.222403	0.594086	0.0892857	0.208333	0.000689775	2.16338e-09	0.371683	0.119048
DSCAML1	1.74704	0.0504135	0.255962	0.508457	0.131955	0.285412	1.22981e-06	0.000475401	0.252495	0.153457
ROBO3	2.63633	0.404127	0.057732	0.286017	0.0979381	0.259534	3.09637e-07	0.00292197	0.228285	0.161596
FLI1	1.73492	1.05669	0.115862	0.327133	0.117241	0.23523	0.000855564	0.00971842	0.211271	0.117988
RASSF10	4.6732	0.185401	0.0263374	0.185294	0.0839506	0.158824	0.143495	0.160652	0.158957	0.0748729
IGSF9B	1.36054	0.107496	0.0143988	0.561393	0.0863931	0.211362	0.000234478	1.76742e-21	0.546994	0.124969
JAM3	3.36414	1.70388	0.105546	0.579821	0.100179	0.200511	0.0123551	5.72009e-16	0.474276	0.100332
PTPN5	0.160912	0.0218812	0.370656	0.5747	0.0939511	0.208288	0.00156751	0.016379	0.204044	0.114337
NELL1	1.24262	0.197172	0.0409483	0.396264	0.0646552	0.184857	0.000568274	1.43389e-08	0.355315	0.120202
IGF2-AS	0.459399	0	0.0251419	0.428886	0.184104	0.330645	6.56384e-06	2.9382e-11	0.403744	0.146541
CD248	4.79467	2.35072	0.116041	0.339478	0.0853242	0.284178	2.01799e-11	0.00490525	0.223437	0.198854
RIN1	3.27004	2.11666	0.0878244	0.254098	0.0838323	0.159836	0.133186	0.12902	0.166274	0.0760037
NPAS4	0.28114	0.268262	0.0388833	0.483395	0.149551	0.251845	0.0105788	8.63952e-14	0.444511	0.102294
MRGPRF	5.17304	0.620491	0.132812	0.380952	0.101562	0.255952	1.02123e-06	0.00050153	0.24814	0.15439
MYO7A	0.958025	0.922119	0.0790514	0.323364	0.0731225	0.17757	0.0081806	0.00063632	0.244313	0.104448
CMKLR1	0.63729	0.360759	0.424893	0.586667	0.111588	0.226667	0.00144151	0.138824	0.161774	0.115079
LHX5	0.0270677	0	0.0218424	0.495385	0.0930674	0.308462	1.16211e-13	6.19729e-16	0.473542	0.215394
TMEM132C	2.92867	0.0353431	0.0114723	0.436923	0.0449331	0.391795	3.24031e-37	1.382e-12	0.425451	0.346862
GALNT9	2.91497	0.1441	0.0466761	0.345588	0.141443	0.338235	3.11096e-11	7.05689e-06	0.298912	0.196793
CCND2-AS1	1.68371	0	0.191456	0.403377	0.10443	0.185741	0.085756	0.00895349	0.211921	0.0813107
GRASP	2.06747	1.13973	0.159524	0.492004	0.120238	0.193791	0.159254	2.29674e-07	0.33248	0.0735531
HOXC-AS1	0.100337	0	0.0625	0.522981	0.178052	0.307103	0.000125043	4.9753e-15	0.460481	0.129051
KIF5A	0.591107	0.305819	0.154618	0.411017	0.134538	0.220339	0.0555142	0.000401134	0.256398	0.0858008
SIAH3	2.51942	0.280987	0.0654952	0.247278	0.043131	0.155521	0.00183641	0.0541067	0.181783	0.11239
TMEM179	0.0460458	0	0.116716	0.415646	0.204748	0.325165	0.000547499	7.04361e-06	0.298929	0.120417
RHOJ	2.73084	1.0947	0.18956	0.416431	0.032967	0.121813	0.0390207	0.00353598	0.22687	0.088846
NGB	2.71243	0	0.29722	0.558348	0.130393	0.268402	2.47859e-05	0.000215641	0.261129	0.138009
FLRT2	2.75857	0.151968	0.0217918	0.254613	0.0516546	0.173432	0.000426147	0.00204314	0.232821	0.121777
DNM1P46	0.141465	0	0.235511	0.391161	0.113155	0.203166	0.0347666	0.184575	0.15565	0.0900108
ZSCAN29	2.18069	2.06478	0.240648	0.555676	0.0274314	0.177297	4.31232e-06	1.00926e-06	0.315027	0.149866
MAP1A	4.12469	0.74898	0.176744	0.390244	0.055814	0.140244	0.0629997	0.00744088	0.2135	0.0844299
TPM1	6.25777	4.20029	0.115451	0.55198	0.0850694	0.159241	0.149951	2.09326e-13	0.436529	0.0741715
CPEB1	2.70891	0.167035	0.117421	0.633921	0.204042	0.277918	0.154345	6.887e-19	0.5165	0.0738754
NTRK3	1.43854	0.113673	0.0221774	0.641209	0.0594758	0.18934	0.000112752	9.64006e-28	0.619032	0.129864
RGMA	3.27064	0.741801	0.058309	0.298532	0.0680272	0.175367	0.0044118	0.00088012	0.240223	0.10734
NR2F2-AS1	0.991951	0.180971	0.0481144	0.502874	0.0247074	0.277299	4.36256e-19	1.79924e-14	0.454759	0.252591
BAIAP3	6.16254	1.18904	0.0491196	0.236018	0.182576	0.285235	0.0102721	0.0441413	0.186898	0.102658
HS3ST6	4.05753	0.0746583	0.0393343	0.22474	0.139183	0.311615	1.42057e-08	0.0472156	0.185406	0.172432
NHLRC4	4.56769	0.522983	0.228643	0.400735	0.163317	0.235294	0.185315	0.0950387	0.172092	0.0719775
HYDIN	2.83265	0.0265626	0.13961	0.392781	0.086039	0.265393	3.93565e-09	0.000474637	0.253171	0.179354
BHLHA9	0.354717	0	0.310044	0.61326	0.168122	0.244015	0.134329	4.44116e-06	0.303216	0.0758925
MFAP4	6.50024	2.73596	0.113924	0.579235	0.101266	0.221311	0.000583466	2.45795e-15	0.465311	0.120046
STAC2	0.507463	0.357037	0.088685	0.280745	0.14526	0.342857	2.54504e-11	0.0355526	0.19206	0.197597
WNK4	1.6955	0.234122	0.0653846	0.239394	0.140385	0.263636	0.000320105	0.087061	0.174009	0.123252
WNT3	0.497482	0.286186	0.0455655	0.242681	0.0919447	0.276579	8.95218e-10	0.0243764	0.197116	0.184635
ALOX15	4.10847	0.349665	0.0854093	0.308933	0.136418	0.224566	0.0422653	0.00488334	0.223524	0.0881482
SLC13A5	2.60315	0.153036	0.0576653	0.566993	0.131505	0.263072	8.37522e-05	2.31835e-18	0.509328	0.131567
LINC01152	0.904156	0.163515	0.10566	0.756757	0.0566038	0.135135	0.106299	1.31265e-30	0.651096	0.0785314
TUBB6	4.4353	1.41601	0.202279	0.399254	0.118708	0.271455	1.58385e-06	0.0245321	0.196975	0.152747
DCC	0.0707387	0.0257726	0.138991	0.557286	0.0578106	0.18465	0.000175958	3.61727e-12	0.418294	0.126839
GALR1	0.608206	0.0621951	0.0357968	0.421358	0.0819861	0.15894	0.123813	2.78063e-10	0.385561	0.0769543
LYL1	1.59972	0.919932	0.164583	0.561077	0.0625	0.248447	6.77601e-10	6.66544e-11	0.396493	0.185947
APC2	0.46169	0.141084	0.115607	0.321986	0.187861	0.297872	0.00259948	0.0139008	0.206379	0.110011
PLK5	0.794991	0.131201	0.148472	0.411817	0.275983	0.401235	0.000224491	0.000190226	0.263345	0.125252
ZNF208	0.716122	0.057277	0.422343	0.701843	0.0817439	0.164154	0.0772705	4.67535e-05	0.279499	0.0824102
ZNF98	0.779074	0.0762672	0.562791	0.811492	0.05	0.142137	0.0269116	0.000489291	0.248701	0.0921371
ZNF492	0.246049	0.020699	0.106322	0.69001	0.0387931	0.162719	0.000282323	2.92288e-24	0.583688	0.123926
TSHZ3	2.49039	0.925236	0.0128205	0.412698	0.0769231	0.248299	1.96992e-08	3.94541e-11	0.399878	0.171376
FXYD1	3.0899	0.230758	0.515464	0.781671	0.0515464	0.142857	0.0295421	0.000163165	0.266207	0.0913108
FXYD5	6.14802	4.34149	0.00765306	0.168224	0.0369898	0.209761	1.32174e-08	0.1468	0.160571	0.172771
GIPC3	0.596449	0.582407	0.327381	0.517476	0.164286	0.263107	0.0150586	0.0386758	0.190095	0.0988211
DMKN	5.45233	3.77093	0.298329	0.627907	0.114558	0.247357	6.56459e-05	2.8038e-07	0.329578	0.132799
FBXO17	3.51818	0.461325	0.067	0.344782	0.063	0.301189	5.29758e-17	5.86774e-05	0.277782	0.238189
NOVA2	1.45696	1.37929	0.0612245	0.287634	0.120879	0.31586	5.69407e-11	0.00375486	0.22641	0.194981
HIF3A	2.02647	0.298959	0.111111	0.330827	0.138272	0.343358	3.09534e-12	0.00563037	0.219716	0.205087
EHD2	5.29975	2.20523	0.200669	0.507553	0.0618729	0.332326	4.19759e-22	3.23615e-06	0.306884	0.270453
ZNF578	0.296718	0.137636	0.332233	0.74026	0.0726073	0.202381	0.00011404	1.52465e-11	0.408027	0.129774
CACNG8	0.228219	0.0497	0.0284738	0.470402	0.1082	0.288584	3.49431e-09	1.03071e-13	0.441928	0.180383
HOXD4	2.4372	0.191563	0.436782	0.826299	0.0445402	0.12013	0.137384	1.68068e-10	0.389517	0.0755896
AOX1	3.14942	0.0870243	0.0696864	0.860647	0.00522648	0.0947603	0.0364502	6.17075e-46	0.79096	0.0895338
TNS1	5.59236	2.79365	0.231047	0.606061	0.0758123	0.155303	0.0983659	1.1687e-09	0.375014	0.0794908
FEV	0.249807	0	0.0954861	0.280702	0.133681	0.266348	6.73713e-05	0.0476745	0.185216	0.132667
SPEG	2.17503	0.244203	0.316489	0.538678	0.239362	0.312236	0.170029	0.00516442	0.222189	0.0728746
SLC19A3	0.382777	0.277031	0.418605	0.639394	0.0820793	0.182828	0.011955	0.00540531	0.220789	0.100749
SP140L	2.53801	1.4214	0.343434	0.512545	0.043771	0.172043	0.000141018	0.114833	0.16911	0.128272
FAM179A	4.96718	0.787573	0.391667	0.676471	0.0583333	0.142857	0.0624628	2.70674e-05	0.284804	0.0845238
LBH	5.3009	2.98007	0.0049435	0.33441	0.0317797	0.128433	0.0197127	2.83646e-07	0.329467	0.0966533
MEIS1-AS2	0.479361	0.432999	0.021102	0.597727	0.0199297	0.1125	0.0256724	7.18274e-24	0.576625	0.0925703
ITPRIPL1	1.28423	0.599201	0.19174	0.37686	0.0766962	0.168595	0.0276172	0.0479088	0.185119	0.0918989
PCSK2	0.894953	0.0516292	0.167726	0.42707	0.0978399	0.264126	7.35142e-08	0.000264079	0.259344	0.166286
ACSS1	4.27573	3.38062	0.0243129	0.198124	0.0412262	0.133646	0.0260969	0.0877889	0.173811	0.0924197
REM1	3.29853	0.19778	0.0382514	0.292913	0.0437158	0.244094	1.72087e-11	0.00045699	0.254662	0.200379
XKR7	0.112873	0.0884689	0.0684211	0.319048	0.184211	0.315873	8.21572e-05	0.000478916	0.250627	0.131662
HCK	1.76683	1.52651	0.104237	0.531618	0.165254	0.265809	0.0121384	1.02748e-12	0.427381	0.100555
MYL9	9.06535	6.02711	0.204607	0.609113	0.130081	0.203837	0.156154	2.65612e-11	0.404506	0.0737556
SLC32A1	0.186504	0	0.0297619	0.521767	0.168367	0.296946	0.000134425	3.2183e-17	0.492005	0.128579
ADRA1D	1.23095	0.127024	0.0648211	0.472577	0.186361	0.264031	0.115726	1.58947e-11	0.407755	0.07767
TOX2	1.17496	0.761383	0.0765816	0.23652	0.128746	0.252451	0.000294193	0.151989	0.159938	0.123705
KCNS1	0.263031	0.0573388	0.305816	0.463043	0.163227	0.234783	0.192908	0.177995	0.157227	0.0715556
ZNF334	2.75472	0.202493	0.146789	0.643939	0.0498034	0.186869	2.92853e-05	1.21381e-17	0.49715	0.137065
PTGIS	5.28919	1.05168	0.165529	0.449168	0.134812	0.218115	0.07067	2.83736e-05	0.283639	0.0833023
CHRNA4	2.03378	0.0620207	0.050995	0.207756	0.156716	0.290859	5.17214e-05	0.180359	0.156761	0.134142
APOBEC3G	4.19906	1.71127	0.121795	0.670241	0.0641026	0.142091	0.112148	1.19754e-21	0.548446	0.0779886
TCF20	3.61959	3.17773	0.228482	0.741104	0.029734	0.141104	0.00205356	1.03774e-18	0.512622	0.11137
IRAK2	1.08066	0.379198	0.153762	0.602089	0.114504	0.197531	0.0726986	4.54599e-14	0.448327	0.083027
SLC6A11	0.993627	0.167669	0.192938	0.360194	0.132409	0.251456	0.000689761	0.125704	0.167256	0.119048
FSTL1	5.6135	4.4557	0.128477	0.431448	0.0874172	0.17162	0.0643869	4.58575e-06	0.302971	0.0842031
LRRC34	3.00895	0.204809	0.155425	0.368889	0.0439883	0.126667	0.0752805	0.0074721	0.213464	0.0826784
KCNH8	0.312273	0.068278	0.0152778	0.327343	0.0486111	0.193838	7.42412e-06	1.51058e-06	0.312065	0.145227
APOD	4.83761	4.1429	0.425352	0.600503	0.104225	0.190955	0.0500106	0.081296	0.17515	0.0867294
CNTN4	2.53527	0.319344	0.0187266	0.649758	0.0964419	0.225443	0.000125853	6.21306e-29	0.631032	0.129001
PLCD1	3.23447	2.4557	0.0798969	0.268041	0.113402	0.247423	5.27662e-05	0.0418341	0.188144	0.134021
CADPS	0.850765	0.460201	0.0614618	0.357202	0.158638	0.231474	0.170662	9.00416e-06	0.295741	0.0728359
GUSBP5	0.637491	0.318153	0.124724	0.472393	0.119205	0.196319	0.122216	3.5535e-08	0.347669	0.0771137
KCNIP4	1.57032	0.569876	0.072747	0.256351	0.0553746	0.15127	0.0213131	0.0517312	0.183604	0.0958956
NSG1	3.64616	2.9511	0.0719499	0.234973	0.0917623	0.199454	0.00413116	0.136293	0.163023	0.107691
STK32B	0.986427	0.717159	0.0190217	0.399565	0.053442	0.160261	0.0049284	5.75053e-10	0.380543	0.106819
PDGFRA	3.33138	2.41153	0.0560191	0.281163	0.0953516	0.278393	1.56008e-09	0.00444057	0.225144	0.183042
THEGL	0.147557	0.115951	0.0826141	0.334155	0.110974	0.219482	0.00355049	0.000478938	0.251541	0.108508
IGFBP7-AS1	0.95435	0	0.129082	0.292829	0.135303	0.242032	0.00502421	0.134961	0.163746	0.106729
MEGF10	0.267774	0.115059	0.0598749	0.568058	0.134942	0.22686	0.0275589	3.23064e-18	0.508183	0.0919183
PCDHAC2	0.107439	0.0143749	0.039604	0.279461	0.029703	0.158249	0.000135109	0.000906856	0.239857	0.128546
PDGFRB	4.50657	2.45333	0.224543	0.571429	0.0887728	0.232446	9.7339e-06	3.8959e-08	0.346885	0.143673
SYNPO	3.75686	1.50026	0.532394	0.713217	0.0760563	0.159601	0.0689269	0.0552661	0.180823	0.0835447
FAXDC2	5.21632	0.895051	0.225191	0.677273	0.00763359	0.0818182	0.149759	2.72029e-14	0.452082	0.0741846
ZNF354C	2.44824	0.741679	0.0934223	0.36212	0.0638704	0.144259	0.0917513	0.000124723	0.268697	0.0803887
LTC4S	0.723263	0	0.261818	0.731861	0.0436364	0.116719	0.166657	1.17838e-15	0.470043	0.0730829
NPR3	2.22918	0.0793246	0.0191304	0.422164	0.0365217	0.116095	0.0977123	3.22775e-11	0.403033	0.0795732
CTD-2297D10.2	0.104004	0	0.0228519	0.617063	0.144424	0.23545	0.030631	2.00742e-25	0.594212	0.0910256
ADCY2	2.24681	0.129101	0.0374037	0.356951	0.132013	0.325561	9.59825e-11	5.88602e-07	0.319547	0.193547
LAMA2	2.35992	0.219789	0.15547	0.325301	0.0383877	0.152108	0.00164787	0.109406	0.169831	0.113721
GRM1	0.12742	0	0.257019	0.599002	0.131749	0.21797	0.0529616	7.49746e-08	0.341982	0.0862206
AKAP12	4.82039	0.461424	0.29878	0.527578	0.0865854	0.166667	0.0938581	0.00272786	0.228797	0.0800813
ZNF192P1	0.85901	0.333887	0.286239	0.758879	0.0678899	0.149533	0.0832367	6.85353e-16	0.47264	0.0816428
HCG4	1.2459	0	0.114	0.536449	0.136	0.252336	0.00119769	1.87491e-12	0.422449	0.116336
KCNQ5	0.427403	0.039447	0.0667302	0.552931	0.123928	0.272091	5.73285e-06	1.04956e-16	0.486201	0.148163
AKR1B1	5.66681	5.19842	0.0577201	0.285714	0.031746	0.116541	0.0609349	0.00303911	0.227994	0.0847953
CNTNAP2	1.49131	0.268608	0.0427975	0.2	0.115866	0.259302	1.01918e-05	0.178256	0.157203	0.143436
RARRES2	7.76571	5.25126	0.29863	0.746667	0.0726027	0.167273	0.0228346	4.80931e-14	0.448037	0.09467
CRYGN	0.4097	0.245628	0.287105	0.626113	0.116788	0.204748	0.0432466	1.11352e-07	0.339008	0.0879595
HOXA2	1.48444	0.0962663	0.104423	0.435256	0.0798526	0.212187	7.19248e-05	2.53585e-07	0.330833	0.132335
HOXA-AS2	4.82295	0.370355	0.17759	0.637778	0.05074	0.151111	0.0123166	5.36198e-15	0.460188	0.100371
HOXA-AS3	0.284276	0.0210786	0.320321	0.483301	0.113662	0.282908	3.77716e-08	0.136375	0.162979	0.169245
HOXA6	1.8315	0	0.121159	0.29064	0.152766	0.229064	0.130206	0.112008	0.169481	0.0762985
NACAD	1.89497	0.254921	0.0816667	0.326562	0.116667	0.232813	0.00124441	0.000608853	0.244896	0.116146
SYBU	3.21789	1.34522	0.0977836	0.250888	0.0378096	0.176331	2.28815e-05	0.197586	0.153104	0.138522
CSMD3	0.472187	0.045664	0.0289593	0.296781	0.0742081	0.214286	1.78005e-05	0.00013778	0.267821	0.140078
ADCY8	3.37088	0	0.024957	0.731637	0.0714286	0.149798	0.108005	1.83872e-36	0.70668	0.078369
FAM135B	0.147587	0.0376406	0.0333761	0.332772	0.115533	0.41112	2.04873e-26	6.69589e-06	0.299396	0.295588
COL22A1	0.38994	0.182762	0.13468	0.452138	0.114478	0.254582	1.77221e-05	7.23461e-07	0.317458	0.140104
LY6H	2.13001	1.61719	0.16469	0.532051	0.085639	0.217949	7.22768e-05	3.12123e-09	0.367361	0.13231
C8orf88	1.32152	0	0.0894661	0.582993	0.0721501	0.264105	1.68187e-10	2.20225e-17	0.493527	0.191955
GRIN3A	0.372486	0.201615	0.0336239	0.665339	0.0597758	0.168327	0.00352233	5.241e-29	0.631715	0.108551
HMCN2	0.168734	0.132798	0.042796	0.288804	0.116976	0.386768	5.0757e-22	0.000563999	0.246008	0.269793
ABO	6.72566	0.891184	0.0239316	0.459957	0.108547	0.279235	2.46228e-08	2.30915e-13	0.436026	0.170688
PTGDS	8.46774	8.19693	0.358268	0.637647	0.13189	0.223529	0.028405	4.74972e-05	0.279379	0.0916396
TOR4A	2.89733	0.798026	0.0334076	0.750847	0.0579065	0.144068	0.0533154	1.52306e-37	0.71744	0.0861613
RRAGA	6.38787	3.58106	0.100974	0.510261	0.0487157	0.166045	0.000980744	1.24374e-11	0.409287	0.117329
LINGO2	1.0456	0	0.0085197	0.190239	0.0362087	0.296813	4.07316e-20	0.0541849	0.181719	0.260604
TPM2	7.32061	5.4539	0.0731473	0.276847	0.080847	0.215764	4.52377e-05	0.0169105	0.2037	0.134917
