# Supplementary material for: The concurrence of DNA methylation and demethylation is associated with transcription regulation
Source: Nat Commun. 2021 Sep 6;12:5285. doi: 10.1038/s41467-021-25521-7 (PMC8421433; doi:10.1038/s41467-021-25521-7)
Supplement: Supplementary file 6 — Supplementary Data 3 [file 41467_2021_25521_MOESM6_ESM.xlsx]

## Sheet: canyon_CD3_Tcell
canyon_position	average_methylation	methylation_concurrence	Category	Target_Gene
chr1:101700906-101705498	0.0733915	0.0690807	aCanyon	LOC101928370
chr1:101700906-101705498	0.0733915	0.0690807	aCanyon	S1PR1
chr1:10851074-10857110	0.0240151	0.131823	aCanyon	CASZ1
chr1:109233843-109237772	0.00934073	0.0198998	aCanyon	PRPF38B
chr1:111210716-111218002	0.0225156	0.0821313	aCanyon	KCNA3
chr1:113160378-113165786	0.0435053	0.037601	aCanyon	CAPZA1
chr1:113160378-113165786	0.0435053	0.037601	aCanyon	ST7L
chr1:114471325-114474972	0.00595829	0.0329913	aCanyon	HIPK1
chr1:114471325-114474972	0.00595829	0.0329913	aCanyon	HIPK1-AS1
chr1:114694985-114698517	0.0783629	0.247084	pCanyon	SYT6
chr1:116915292-116921061	0.0203357	0.0591926	aCanyon	ATP1A1
chr1:117296125-117303258	0.0513784	0.0242272	aCanyon	CD2
chr1:119540713-119545422	0.099445	0.230227	pCanyon	LOC105378933
chr1:120835900-120840080	0.0164072	0.0560614	aCanyon	FAM72B
chr1:12676311-12680096	0.0147472	0.0391503	aCanyon	DHRS3
chr1:143912048-143916146	0.0116912	0.050272	aCanyon	FAM72D
chr1:145436694-145441393	0.025283	0.0154717	aCanyon	TXNIP
chr1:145469815-145474696	0.034751	0.0665427	aCanyon	ANKRD34A
chr1:145469815-145474696	0.034751	0.0665427	aCanyon	POLR3GL
chr1:149811690-149817540	0.0255238	0.0521375	aCanyon	HIST2H2AA3
chr1:149811690-149817540	0.0255238	0.0521375	aCanyon	HIST2H3C
chr1:149820583-149825255	0.0210655	0.0465016	aCanyon	HIST2H2AA4
chr1:149820583-149825255	0.0210655	0.0465016	aCanyon	HIST2H2BC
chr1:149820583-149825255	0.0210655	0.0465016	aCanyon	HIST2H3A
chr1:149856207-149860459	0.0121393	0.0235466	aCanyon	HIST2H2AB
chr1:149856207-149860459	0.0121393	0.0235466	aCanyon	HIST2H2AC
chr1:149856207-149860459	0.0121393	0.0235466	aCanyon	HIST2H2BE
chr1:150335865-150339673	0.0104603	0.0251046	aCanyon	RPRD2
chr1:150545416-150552537	0.0116471	0.0279009	aCanyon	ADAMTSL4-AS1
chr1:150545416-150552537	0.0116471	0.0279009	aCanyon	MCL1
chr1:151027655-151033145	0.0353554	0.0452177	aCanyon	CDC42SE1
chr1:151027655-151033145	0.0353554	0.0452177	aCanyon	MLLT11
chr1:151809146-151812846	0.0367135	0.0905356	aCanyon	C2CD4D
chr1:151809146-151812846	0.0367135	0.0905356	aCanyon	LOC100132111
chr1:152079713-152085742	0.0955081	0.204704	pCanyon	TCHH
chr1:154152632-154156237	0.0184241	0.0268522	aCanyon	TPM3
chr1:154377091-154380972	0.0561301	0.0489119	aCanyon	IL6R
chr1:154971426-154977602	0.0209605	0.0340497	aCanyon	ZBTB7B
chr1:155051156-155055555	0.0302848	0.100712	aCanyon	EFNA3
chr1:155530380-155534233	0.0174872	0.0421847	aCanyon	ASH1L
chr1:155530380-155534233	0.0174872	0.0421847	aCanyon	ASH1L-AS1
chr1:155944502-155949839	0.0293222	0.0278801	aCanyon	ARHGEF2
chr1:1564218-1568691	0.08619	0.175808	pCanyon	MIB2
chr1:1564218-1568691	0.08619	0.175808	pCanyon	MMP23B
chr1:156716824-156722410	0.0168622	0.0463506	aCanyon	HDGF
chr1:15850253-15854206	0.0104976	0.0366735	aCanyon	CASP9
chr1:15850253-15854206	0.0104976	0.0366735	aCanyon	DNAJC16
chr1:16173523-16177464	0.00600357	0.0417816	aCanyon	FLJ37453
chr1:16173523-16177464	0.00600357	0.0417816	aCanyon	SPEN
chr1:165319839-165326477	0.0758093	0.268557	pCanyon	LMX1A
chr1:167481220-167488226	0.0761024	0.032954	aCanyon	CD247
chr1:167598734-167602860	0.0187035	0.0244421	aCanyon	RCSD1
chr1:170629078-170635263	0.0890425	0.240946	pCanyon	PRRX1
chr1:173834585-173839859	0.0324455	0.0252196	aCanyon	GAS5
chr1:173834585-173839859	0.0324455	0.0252196	aCanyon	SNORA103
chr1:173834585-173839859	0.0324455	0.0252196	aCanyon	SNORD44
chr1:173834585-173839859	0.0324455	0.0252196	aCanyon	SNORD74
chr1:173834585-173839859	0.0324455	0.0252196	aCanyon	SNORD75
chr1:173834585-173839859	0.0324455	0.0252196	aCanyon	SNORD76
chr1:173834585-173839859	0.0324455	0.0252196	aCanyon	SNORD77
chr1:173834585-173839859	0.0324455	0.0252196	aCanyon	SNORD78
chr1:173834585-173839859	0.0324455	0.0252196	aCanyon	SNORD79
chr1:173834585-173839859	0.0324455	0.0252196	aCanyon	SNORD80
chr1:173834585-173839859	0.0324455	0.0252196	aCanyon	ZBTB37
chr1:180197787-180209388	0.05376	0.190589	pCanyon	LHX4
chr1:1820398-1823951	0.0177215	0.0503165	aCanyon	GNB1
chr1:182807993-182812366	0.0588814	0.0601592	aCanyon	DHX9
chr1:183601706-183605756	0.00811124	0.0263036	aCanyon	ARPC5
chr1:183601706-183605756	0.00811124	0.0263036	aCanyon	RGL1
chr1:18433192-18438459	0.0770882	0.289885	pCanyon	IGSF21
chr1:185283204-185287385	0.013618	0.0443136	aCanyon	IVNS1ABP
chr1:18955850-18973926	0.0639096	0.198269	pCanyon	PAX7
chr1:197875017-197890661	0.0921922	0.183605	pCanyon	C1orf53
chr1:197875017-197890661	0.0921922	0.183605	pCanyon	LHX9
chr1:19809758-19813277	0.0142188	0.0340415	aCanyon	CAPZB
chr1:198125392-198129164	0.00392183	0.0205558	aCanyon	NEK7
chr1:200007334-200012526	0.0778723	0.16763	pCanyon	NR5A2
chr1:203273798-203278762	0.0325429	0.03552	aCanyon	BTG2
chr1:203273798-203278762	0.0325429	0.03552	aCanyon	LINC01136
chr1:203595048-203599254	0.0158948	0.0313972	aCanyon	ATP2B4
chr1:204375723-204381426	0.00665915	0.0176211	aCanyon	PPP1R15B
chr1:206135383-206139551	0.0136747	0.0492196	aCanyon	FAM72A
chr1:206728940-206733944	0.0327252	0.0310542	aCanyon	RASSF5
chr1:20809995-20814067	0.0355609	0.164836	pCanyon	CAMK2N1
chr1:212778817-212783237	0.0146061	0.064303	aCanyon	ATF3
chr1:2158461-2164205	0.0436015	0.0956848	aCanyon	SKI
chr1:217307179-217314098	0.0798937	0.262601	pCanyon	ESRRG
chr1:224619445-224623646	0.00823316	0.0223942	aCanyon	CNIH3
chr1:224619445-224623646	0.00823316	0.0223942	aCanyon	WDR26
chr1:225612936-225616987	0.0091099	0.034931	aCanyon	LBR
chr1:226249271-226252849	0.00692494	0.0322075	aCanyon	H3F3A
chr1:226917107-226927988	0.030038	0.0455798	aCanyon	ITPKB
chr1:228192004-228197369	0.0547193	0.218668	pCanyon	WNT3A
chr1:234738563-234749218	0.0141723	0.048123	aCanyon	IRF2BP2
chr1:235488049-235493477	0.0081406	0.0248783	aCanyon	ARID4B
chr1:235488049-235493477	0.0081406	0.0248783	aCanyon	GGPS1
chr1:23667475-23671667	0.00417796	0.0276649	aCanyon	HNRNPR
chr1:237204852-237209063	0.0594921	0.272508	pCanyon	RYR2
chr1:23854566-23858088	0.029031	0.0500189	aCanyon	E2F2
chr1:23854566-23858088	0.029031	0.0500189	aCanyon	LOC101928163
chr1:24303264-24307535	0.0196774	0.033871	aCanyon	SRSF10
chr1:244210392-244214250	0.0208978	0.0466438	aCanyon	LOC339529
chr1:244210392-244214250	0.0208978	0.0466438	aCanyon	ZBTB18
chr1:245023564-245028456	0.00465208	0.0356825	aCanyon	HNRNPU
chr1:245316156-245320784	0.0159166	0.0888447	aCanyon	KIF26B
chr1:24827841-24831932	0.0331417	0.0407737	aCanyon	RCAN3
chr1:24827841-24831932	0.0331417	0.0407737	aCanyon	RCAN3AS
chr1:2515569-2519144	0.0221329	0.0439254	aCanyon	FAM213B
chr1:2515569-2519144	0.0221329	0.0439254	aCanyon	LOC100996583
chr1:25942460-25947056	0.0308251	0.0793168	aCanyon	MAN1C1
chr1:27021352-27027789	0.0059407	0.0295945	aCanyon	ARID1A
chr1:27021352-27027789	0.0059407	0.0295945	aCanyon	LOC101928728
chr1:28831745-28837350	0.0562243	0.0484637	aCanyon	SNHG3
chr1:28831745-28837350	0.0562243	0.0484637	aCanyon	SNORA73A
chr1:28831745-28837350	0.0562243	0.0484637	aCanyon	SNORA73B
chr1:29447757-29451747	0.0540881	0.21535	pCanyon	TMEM200B
chr1:2984112-2988074	0.0462267	0.213279	pCanyon	LINC00982
chr1:2984112-2988074	0.0462267	0.213279	pCanyon	PRDM16
chr1:31226256-31230887	0.0657783	0.0351574	aCanyon	LAPTM5
chr1:31535445-31539022	0.0174546	0.0461792	aCanyon	PUM1
chr1:32478699-32482367	0.0142574	0.0392558	aCanyon	KHDRBS1
chr1:32715191-32722888	0.0325075	0.0346161	aCanyon	LCK
chr1:34628185-34633236	0.0568354	0.201862	pCanyon	C1orf94
chr1:34628185-34633236	0.0568354	0.201862	pCanyon	CSMD2
chr1:35654944-35659370	0.0234299	0.0459649	aCanyon	SFPQ
chr1:37497550-37504402	0.0653013	0.249205	pCanyon	GRIK3
chr1:37938667-37945632	0.0286249	0.0419324	aCanyon	LINC01137
chr1:37938667-37945632	0.0286249	0.0419324	aCanyon	MIR6732
chr1:37938667-37945632	0.0286249	0.0419324	aCanyon	ZC3H12A
chr1:38509819-38513460	0.0367946	0.195923	pCanyon	POU3F1
chr1:40626599-40630543	0.0194004	0.0293525	aCanyon	RLF
chr1:43146670-43151355	0.0189334	0.0415424	aCanyon	YBX1
chr1:44870088-44876664	0.0266908	0.108274	aCanyon	RNF220
chr1:46048959-46052661	0.0118236	0.019706	aCanyon	NASP
chr1:46150536-46154700	0.0154052	0.0368697	aCanyon	GPBP1L1
chr1:46150536-46154700	0.0154052	0.0368697	aCanyon	TMEM69
chr1:4712477-4719543	0.0698959	0.234757	pCanyon	AJAP1
chr1:47694834-47698362	0.0555021	0.170643	pCanyon	TAL1
chr1:50880864-50888131	0.0839215	0.285781	pCanyon	DMRTA2
chr1:55675793-55681925	0.0221571	0.0531558	aCanyon	LOC100507634
chr1:55675793-55681925	0.0221571	0.0531558	aCanyon	USP24
chr1:57887138-57890701	0.0365733	0.184081	pCanyon	DAB1
chr1:59247243-59251608	0.0068702	0.0337335	aCanyon	JUN
chr1:59247243-59251608	0.0068702	0.0337335	aCanyon	LINC01135
chr1:6051358-6055124	0.0266956	0.0483692	aCanyon	KCNAB2
chr1:6051358-6055124	0.0266956	0.0483692	aCanyon	NPHP4
chr1:6301240-6307464	0.0731605	0.200747	pCanyon	GPR153
chr1:6301240-6307464	0.0731605	0.200747	pCanyon	HES3
chr1:6660640-6664170	0.0102858	0.0426231	aCanyon	KLHL21
chr1:67893397-67897118	0.00494756	0.0172175	aCanyon	SERBP1
chr1:70032435-70036033	0.0518375	0.210677	pCanyon	LRRC7
chr1:72747200-72751226	0.0406036	0.101075	aCanyon	NEGR1
chr1:76251391-76255065	0.0329718	0.0199566	aCanyon	RABGGTB
chr1:76251391-76255065	0.0329718	0.0199566	aCanyon	SNORD45A
chr1:76251391-76255065	0.0329718	0.0199566	aCanyon	SNORD45B
chr1:76251391-76255065	0.0329718	0.0199566	aCanyon	SNORD45C
chr1:78440975-78445934	0.0525995	0.0456593	aCanyon	DNAJB4
chr1:78440975-78445934	0.0525995	0.0456593	aCanyon	FUBP1
chr1:82265634-82269600	0.0428758	0.194146	pCanyon	ADGRL2
chr1:85461303-85464860	0.0465192	0.0840425	aCanyon	MCOLN2
chr1:875150-878755	0.0281869	0.117189	aCanyon	SAMD11
chr1:87793803-87798026	0.0204985	0.063359	aCanyon	LMO4
chr1:8935401-8939724	0.0170027	0.0368498	aCanyon	ENO1
chr1:8935401-8939724	0.0170027	0.0368498	aCanyon	ENO1-AS1
chr1:92947794-92952706	0.0279323	0.0470894	aCanyon	GFI1
chr1:933655-937704	0.0304293	0.126651	aCanyon	HES4
chr1:93810559-93815596	0.00569801	0.0232875	aCanyon	CCDC18-AS1
chr1:93810559-93815596	0.00569801	0.0232875	aCanyon	DR1
chr1:9711304-9715778	0.0139985	0.038347	aCanyon	PIK3CD
chr1:9711304-9715778	0.0139985	0.038347	aCanyon	PIK3CD-AS1
chr1:98513645-98520085	0.0423678	0.13433	aCanyon	MIR137HG
chr10:100989882-100997135	0.0881443	0.194698	pCanyon	HPSE2
chr10:101292034-101295745	0.059234	0.170351	pCanyon	NKX2-3
chr10:102496732-102510930	0.0784606	0.216745	pCanyon	PAX2
chr10:102585062-102590965	0.0521744	0.184102	pCanyon	PAX2
chr10:102980765-102990818	0.0797647	0.302151	pCanyon	LBX1
chr10:102980765-102990818	0.0797647	0.302151	pCanyon	LBX1-AS1
chr10:103532798-103536531	0.0909667	0.281537	pCanyon	FGF8
chr10:103574524-103578987	0.0350926	0.0478664	aCanyon	KCNIP2-AS1
chr10:103574524-103578987	0.0350926	0.0478664	aCanyon	MGEA5
chr10:103877021-103881389	0.0158746	0.0405571	aCanyon	LDB1
chr10:104178204-104182278	0.0221764	0.0791219	aCanyon	FBXL15
chr10:104178204-104182278	0.0221764	0.0791219	aCanyon	PSD
chr10:104261286-104264849	0.00622388	0.0311194	aCanyon	ACTR1A
chr10:104261286-104264849	0.00622388	0.0311194	aCanyon	SUFU
chr10:104401679-104407098	0.00764166	0.0286562	aCanyon	TRIM8
chr10:106398467-106403005	0.0608516	0.253965	pCanyon	SORCS3
chr10:111766634-111770718	0.0553216	0.0626652	aCanyon	ADD3
chr10:111766634-111770718	0.0553216	0.0626652	aCanyon	ADD3-AS1
chr10:111967167-111972176	0.00947955	0.0400248	aCanyon	MXI1
chr10:11204958-11215521	0.029864	0.0236699	aCanyon	CELF2
chr10:112256018-112259531	0.0324406	0.0646074	aCanyon	DUSP5
chr10:112630835-112635038	0.0190944	0.0267321	aCanyon	PDCD4
chr10:112630835-112635038	0.0190944	0.0267321	aCanyon	PDCD4-AS1
chr10:114708895-114712513	0.0416493	0.109121	aCanyon	TCF7L2
chr10:118030098-118034465	0.0561405	0.207811	pCanyon	GFRA1
chr10:118890600-118894564	0.0579769	0.220339	pCanyon	VAX1
chr10:118896230-118900692	0.0810719	0.316355	pCanyon	VAX1
chr10:118918539-118929460	0.0839896	0.248653	pCanyon	MIR3663
chr10:118918539-118929460	0.0839896	0.248653	pCanyon	MIR3663HG
chr10:119290532-119314101	0.0834702	0.268249	pCanyon	EMX2
chr10:119290532-119314101	0.0834702	0.268249	pCanyon	EMX2OS
chr10:120965802-120969491	0.0133755	0.045375	aCanyon	GRK5
chr10:124891794-124911286	0.0738968	0.226096	pCanyon	HMX2
chr10:124891794-124911286	0.0738968	0.226096	pCanyon	HMX3
chr10:126135640-126139566	0.058956	0.209783	pCanyon	NKX1-2
chr10:126429146-126433401	0.025813	0.051626	aCanyon	FAM53B
chr10:126846980-126851023	0.0229265	0.113014	aCanyon	CTBP2
chr10:131756691-131771555	0.0667374	0.284926	pCanyon	EBF3
chr10:13388645-13392270	0.01486	0.0436075	aCanyon	SEPHS1
chr10:134598655-134602794	0.0768216	0.365227	pCanyon	NKX6-2
chr10:14643997-14647530	0.0156263	0.0407084	aCanyon	FAM107B
chr10:17269274-17273543	0.0100523	0.0307448	aCanyon	VIM
chr10:17269274-17273543	0.0100523	0.0307448	aCanyon	VIM-AS1
chr10:21782858-21786748	0.0236495	0.0778566	aCanyon	CASC10
chr10:21782858-21786748	0.0236495	0.0778566	aCanyon	MIR1915
chr10:21804965-21809895	0.0200222	0.0604578	aCanyon	SKIDA1
chr10:22624040-22633916	0.0355471	0.129041	aCanyon	SPAG6
chr10:22999381-23003899	0.00948949	0.036036	aCanyon	PIP4K2A
chr10:26502372-26509505	0.0616289	0.223887	pCanyon	GAD2
chr10:26726287-26731468	0.020024	0.033031	aCanyon	APBB1IP
chr10:27528359-27532458	0.0209321	0.0428482	aCanyon	ACBD5
chr10:28030234-28037871	0.0415203	0.156451	pCanyon	MKX
chr10:28030234-28037871	0.0415203	0.156451	pCanyon	MKX-AS1
chr10:28965390-28969416	0.0252266	0.0826211	aCanyon	BAMBI
chr10:31606999-31610875	0.0094909	0.0370875	aCanyon	ZEB1
chr10:31606999-31610875	0.0094909	0.0370875	aCanyon	ZEB1-AS1
chr10:32665260-32668853	0.0164384	0.0173516	aCanyon	EPC1
chr10:33622455-33626196	0.0312285	0.141248	aCanyon	NRP1
chr10:35928212-35933647	0.0319586	0.167444	pCanyon	FZD8
chr10:35928212-35933647	0.0319586	0.167444	pCanyon	MIR4683
chr10:3823162-3828475	0.0404914	0.0361681	aCanyon	KLF6
chr10:43890849-43895559	0.0483271	0.0405204	aCanyon	HNRNPF
chr10:43899955-43905609	0.0126523	0.0325718	aCanyon	HNRNPF
chr10:50602526-50607898	0.0834635	0.264048	pCanyon	DRGX
chr10:52381623-52385801	0.0076199	0.032028	aCanyon	SGMS1
chr10:52381623-52385801	0.0076199	0.032028	aCanyon	SGMS1-AS1
chr10:5851600-5856401	0.00802761	0.02906	aCanyon	GDI2
chr10:60025868-60029694	0.00596817	0.0279178	aCanyon	CISD1
chr10:60025868-60029694	0.00596817	0.0279178	aCanyon	IPMK
chr10:61664658-61668517	0.00774379	0.0301147	aCanyon	CCDC6
chr10:6242576-6246219	0.0106585	0.0587066	aCanyon	PFKFB3
chr10:63659042-63664218	0.0120158	0.0195481	aCanyon	ARID5B
chr10:64574565-64579059	0.0114063	0.0691955	aCanyon	EGR2
chr10:6618512-6623967	0.0196353	0.0281584	aCanyon	PRKCQ
chr10:6618512-6623967	0.0196353	0.0281584	aCanyon	PRKCQ-AS1
chr10:70090860-70096737	0.0170755	0.0332075	aCanyon	HNRNPH3
chr10:70090860-70096737	0.0170755	0.0332075	aCanyon	PBLD
chr10:71328428-71339668	0.0646947	0.180599	pCanyon	NEUROG3
chr10:7449877-7455105	0.0468184	0.125248	aCanyon	SFMBT2
chr10:77159600-77164982	0.0272275	0.146007	aCanyon	ZNF503
chr10:77159600-77164982	0.0272275	0.146007	aCanyon	ZNF503-AS2
chr10:80826510-80831210	0.0235814	0.060059	aCanyon	ZMIZ1
chr10:80826510-80831210	0.0235814	0.060059	aCanyon	ZMIZ1-AS1
chr10:8089332-8099758	0.0493347	0.126725	aCanyon	GATA3
chr10:8089332-8099758	0.0493347	0.126725	aCanyon	GATA3-AS1
chr10:81583295-81587267	0.00830031	0.0281164	aCanyon	LOC642361
chr10:81583295-81587267	0.00830031	0.0281164	aCanyon	NUTM2B-AS1
chr10:83633403-83637420	0.0513329	0.254908	pCanyon	NRG3
chr10:88122790-88127630	0.0481187	0.197828	pCanyon	GRID1
chr10:89621511-89625524	0.0123811	0.0336896	aCanyon	KLLN
chr10:89621511-89625524	0.0123811	0.0336896	aCanyon	PTEN
chr10:93555701-93559649	0.0043361	0.0281364	aCanyon	TNKS2
chr10:93555701-93559649	0.0043361	0.0281364	aCanyon	TNKS2-AS1
chr10:94825547-94829194	0.0841104	0.267467	pCanyon	CYP26C1
chr10:94831071-94835697	0.0381949	0.151989	pCanyon	CYP26A1
chr11:10324126-10329979	0.0161284	0.0743397	aCanyon	ADM
chr11:10324126-10329979	0.0161284	0.0743397	aCanyon	CAND1.11
chr11:107460414-107464935	0.0309009	0.0989431	aCanyon	ELMOD1
chr11:107460414-107464935	0.0309009	0.0989431	aCanyon	LOC643923
chr11:108091421-108097844	0.0221103	0.0233231	aCanyon	ATM
chr11:108091421-108097844	0.0221103	0.0233231	aCanyon	NPAT
chr11:115372348-115376304	0.0260257	0.107838	aCanyon	CADM1
chr11:118174785-118178480	0.0464098	0.00788091	aCanyon	CD3E
chr11:118209283-118217376	0.0477755	0.0300809	aCanyon	CD3D
chr11:118209283-118217376	0.0477755	0.0300809	aCanyon	CD3G
chr11:118304777-118310284	0.00375148	0.0248782	aCanyon	KMT2A
chr11:118658747-118663968	0.0110661	0.0288342	aCanyon	DDX6
chr11:122927509-122935222	0.0181456	0.0204387	aCanyon	HSPA8
chr11:122927509-122935222	0.0181456	0.0204387	aCanyon	SNORD14C
chr11:122927509-122935222	0.0181456	0.0204387	aCanyon	SNORD14D
chr11:122927509-122935222	0.0181456	0.0204387	aCanyon	SNORD14E
chr11:128375468-128393798	0.0367105	0.0339127	aCanyon	ETS1
chr11:128375468-128393798	0.0367105	0.0339127	aCanyon	MIR6090
chr11:128562418-128567266	0.0348222	0.0702408	aCanyon	FLI1
chr11:128562418-128567266	0.0348222	0.0702408	aCanyon	SENCR
chr11:129241163-129246591	0.0465458	0.18505	pCanyon	BARX2
chr11:1592129-1596391	0.014937	0.0845604	aCanyon	DUSP8
chr11:1592129-1596391	0.014937	0.0845604	aCanyon	KRTAP5-AS1
chr11:20689372-20694565	0.0377358	0.136607	aCanyon	NELL1
chr11:2157721-2167233	0.0566043	0.221108	pCanyon	IGF2
chr11:2157721-2167233	0.0566043	0.221108	pCanyon	IGF2-AS
chr11:27718677-27725095	0.0318669	0.117503	aCanyon	BDNF
chr11:27718677-27725095	0.0318669	0.117503	aCanyon	BDNF-AS
chr11:3008973-3014365	0.00836694	0.0365978	aCanyon	NAP1L4
chr11:308126-317218	0.0651402	0.0705995	aCanyon	IFITM1
chr11:308126-317218	0.0651402	0.0705995	aCanyon	IFITM2
chr11:31817988-31843966	0.0840791	0.246674	pCanyon	DKFZp686K1684
chr11:31817988-31843966	0.0840791	0.246674	pCanyon	PAX6
chr11:32454613-32461421	0.0749497	0.231765	pCanyon	WT1
chr11:32454613-32461421	0.0749497	0.231765	pCanyon	WT1-AS
chr11:34377908-34381722	0.0185868	0.0793832	aCanyon	ABTB2
chr11:35160311-35164485	0.0130293	0.0328239	aCanyon	CD44
chr11:35160311-35164485	0.0130293	0.0328239	aCanyon	LOC100507144
chr11:3875490-3882526	0.0108533	0.0236714	aCanyon	MIR4687
chr11:3875490-3882526	0.0108533	0.0236714	aCanyon	STIM1
chr11:413452-417620	0.028546	0.0729226	aCanyon	SIGIRR
chr11:43595659-43604298	0.0518857	0.157218	pCanyon	MIR129-2
chr11:44330493-44344278	0.0797803	0.230217	pCanyon	ALX4
chr11:46140493-46144370	0.0101377	0.0371358	aCanyon	PHF21A
chr11:46366877-46371202	0.070909	0.0620245	aCanyon	DGKZ
chr11:47786608-47790262	0.0160615	0.032123	aCanyon	FNBP4
chr11:57224878-57228849	0.0215018	0.0932192	aCanyon	RTN4RL2
chr11:58344529-58348309	0.00352628	0.0159112	aCanyon	LPXN
chr11:58344529-58348309	0.00352628	0.0159112	aCanyon	ZFP91-CNTF
chr11:62366406-62370035	0.0476253	0.0632605	aCanyon	EML3
chr11:62366406-62370035	0.0476253	0.0632605	aCanyon	MTA2
chr11:62491908-62497236	0.0164881	0.047381	aCanyon	HNRNPUL2
chr11:62491908-62497236	0.0164881	0.047381	aCanyon	HNRNPUL2-BSCL2
chr11:62491908-62497236	0.0164881	0.047381	aCanyon	TTC9C
chr11:62606486-62610337	0.0123645	0.0300083	aCanyon	WDR74
chr11:62619628-62624388	0.0286703	0.026693	aCanyon	SLC3A2
chr11:62619628-62624388	0.0286703	0.026693	aCanyon	SNHG1
chr11:62619628-62624388	0.0286703	0.026693	aCanyon	SNORD22
chr11:62619628-62624388	0.0286703	0.026693	aCanyon	SNORD25
chr11:62619628-62624388	0.0286703	0.026693	aCanyon	SNORD26
chr11:62619628-62624388	0.0286703	0.026693	aCanyon	SNORD27
chr11:62619628-62624388	0.0286703	0.026693	aCanyon	SNORD28
chr11:62619628-62624388	0.0286703	0.026693	aCanyon	SNORD29
chr11:62619628-62624388	0.0286703	0.026693	aCanyon	SNORD30
chr11:62619628-62624388	0.0286703	0.026693	aCanyon	SNORD31
chr11:64509659-64513944	0.01309	0.040547	aCanyon	PYGM
chr11:64509659-64513944	0.01309	0.040547	aCanyon	RASGRP2
chr11:64643272-64647028	0.016701	0.0341934	aCanyon	EHD1
chr11:65183710-65199241	0.0224565	0.025641	aCanyon	NEAT1
chr11:65264201-65275291	0.0238343	0.0352831	aCanyon	MALAT1
chr11:65264201-65275291	0.0238343	0.0352831	aCanyon	MASCRNA
chr11:65264201-65275291	0.0238343	0.0352831	aCanyon	TALAM1
chr11:65339666-65345061	0.0270997	0.0453948	aCanyon	EHBP1L1
chr11:65339666-65345061	0.0270997	0.0453948	aCanyon	FAM89B
chr11:65380731-65384336	0.0190902	0.0595064	aCanyon	MAP3K11
chr11:65380731-65384336	0.0190902	0.0595064	aCanyon	PCNX3
chr11:65623959-65628874	0.00702263	0.0332553	aCanyon	CFL1
chr11:65623959-65628874	0.00702263	0.0332553	aCanyon	MUS81
chr11:65655345-65660293	0.020786	0.0460293	aCanyon	CCDC85B
chr11:65655345-65660293	0.020786	0.0460293	aCanyon	FIBP
chr11:65655345-65660293	0.020786	0.0460293	aCanyon	FOSL1
chr11:66383411-66387162	0.0127714	0.0438218	aCanyon	RBM14
chr11:66885152-66888978	0.00591659	0.0404947	aCanyon	KDM2A
chr11:67033500-67040439	0.0238892	0.057866	aCanyon	GRK2
chr11:67174046-67177874	0.0707623	0.0567707	aCanyon	TBC1D10C
chr11:67249899-67254404	0.0482595	0.0474684	aCanyon	AIP
chr11:68606083-68611839	0.0278295	0.0696153	aCanyon	CPT1A
chr11:69451295-69458442	0.0288051	0.121664	aCanyon	CCND1
chr11:69516650-69521088	0.0605264	0.239428	pCanyon	FGF19
chr11:73690545-73694918	0.0104057	0.0325032	aCanyon	UCP2
chr11:75916508-75922312	0.036743	0.12077	aCanyon	WNT11
chr11:79147880-79153024	0.0557432	0.222217	pCanyon	TENM4
chr11:82866848-82873597	0.0339617	0.043088	aCanyon	PCF11
chr11:85776360-85780881	0.0192445	0.030221	aCanyon	PICALM
chr11:93471281-93475552	0.0177772	0.0397612	aCanyon	C11orf54
chr11:93471281-93475552	0.0177772	0.0397612	aCanyon	TAF1D
chr12:103349758-103357054	0.0700205	0.214263	pCanyon	ASCL1
chr12:104849615-104854111	0.0380375	0.0415026	aCanyon	CHST11
chr12:106974337-106982301	0.0620563	0.228399	pCanyon	LOC100287944
chr12:106974337-106982301	0.0620563	0.228399	pCanyon	RFX4
chr12:107711722-107716262	0.00774075	0.0482092	aCanyon	BTBD11
chr12:108953766-108957584	0.00501128	0.0171219	aCanyon	ISCU
chr12:108953766-108957584	0.00501128	0.0171219	aCanyon	SART3
chr12:111174942-111181092	0.0414719	0.0458453	aCanyon	PPP1CC
chr12:111470562-111475079	0.0384478	0.147434	aCanyon	CUX2
chr12:113899632-113916609	0.0695551	0.241245	pCanyon	LHX5
chr12:113899632-113916609	0.0695551	0.241245	pCanyon	LHX5-AS1
chr12:114830653-114853058	0.0899611	0.237233	pCanyon	TBX5
chr12:114830653-114853058	0.0899611	0.237233	pCanyon	TBX5-AS1
chr12:117316230-117320404	0.0348018	0.126664	aCanyon	HRK
chr12:11801573-11806598	0.0242927	0.0407805	aCanyon	ETV6
chr12:119417567-119421171	0.082816	0.204391	pCanyon	SRRM4
chr12:120804958-120808568	0.0388552	0.181889	pCanyon	MSI1
chr12:122229649-122233189	0.00643458	0.0306055	aCanyon	LINC01089
chr12:122229649-122233189	0.00643458	0.0306055	aCanyon	RHOF
chr12:122237214-122244660	0.00566703	0.0329686	aCanyon	LINC01089
chr12:122237214-122244660	0.00566703	0.0329686	aCanyon	SETD1B
chr12:122516027-122520112	0.0268466	0.0550842	aCanyon	MLXIP
chr12:12867083-12880112	0.00501272	0.0248056	aCanyon	APOLD1
chr12:12867083-12880112	0.00501272	0.0248056	aCanyon	CDKN1B
chr12:128749999-128754603	0.0875099	0.342854	pCanyon	TMEM132C
chr12:130642636-130650504	0.091573	0.322473	pCanyon	FZD10
chr12:130642636-130650504	0.091573	0.322473	pCanyon	FZD10-AS1
chr12:132312404-132316156	0.047571	0.166309	pCanyon	MMP17
chr12:14921821-14925466	0.0289659	0.0376286	aCanyon	HIST4H4
chr12:15103156-15116332	0.0387975	0.0141316	aCanyon	ARHGDIB
chr12:1699967-1704669	0.0389027	0.0685384	aCanyon	FBXL14
chr12:25204249-25208580	0.0278351	0.0216495	aCanyon	LOC645177
chr12:25204249-25208580	0.0278351	0.0216495	aCanyon	LRMP
chr12:26274594-26279931	0.0122031	0.0719438	aCanyon	BHLHE41
chr12:27088473-27094345	0.0104946	0.0219074	aCanyon	FGFR1OP2
chr12:27088473-27094345	0.0104946	0.0219074	aCanyon	INTS13
chr12:32111537-32115319	0.0117031	0.0233036	aCanyon	KIAA1551
chr12:3599127-3603303	0.0425028	0.182572	pCanyon	PRMT8
chr12:3599127-3603303	0.0425028	0.182572	pCanyon	THCAT155
chr12:40010900-40016629	0.0469945	0.0191257	aCanyon	ABCD2
chr12:4377393-4386562	0.0235421	0.0349987	aCanyon	CCND2
chr12:4377393-4386562	0.0235421	0.0349987	aCanyon	CCND2-AS1
chr12:46119156-46126401	0.00374357	0.0360318	aCanyon	ARID2
chr12:46119156-46126401	0.00374357	0.0360318	aCanyon	LINC00938
chr12:46658059-46664119	0.0068092	0.0190365	aCanyon	SLC38A1
chr12:46764360-46767966	0.0164378	0.0325374	aCanyon	SLC38A2
chr12:48210692-48214355	0.0159583	0.0589481	aCanyon	HDAC7
chr12:48394758-48399197	0.0471566	0.14373	aCanyon	COL2A1
chr12:49371115-49376136	0.0302973	0.0936052	aCanyon	WNT1
chr12:49735659-49741877	0.0568005	0.172736	pCanyon	DNAJC22
chr12:53612658-53616392	0.0103283	0.0269966	aCanyon	RARG
chr12:53772474-53775982	0.0670203	0.0750563	aCanyon	SP1
chr12:54365811-54370058	0.0857801	0.227157	pCanyon	HOTAIR
chr12:54365811-54370058	0.0857801	0.227157	pCanyon	HOXC11
chr12:54402050-54406224	0.0678217	0.171773	pCanyon	HOXC8
chr12:54672497-54679013	0.0199108	0.0223873	aCanyon	CBX5
chr12:54672497-54679013	0.0199108	0.0223873	aCanyon	HNRNPA1
chr12:5539133-5543440	0.0597697	0.201192	pCanyon	NTF3
chr12:56319854-56327458	0.0125451	0.0237365	aCanyon	DGKA
chr12:56319854-56327458	0.0125451	0.0237365	aCanyon	PYM1
chr12:56509436-56513362	0.0394687	0.0462348	aCanyon	RPL41
chr12:56509436-56513362	0.0394687	0.0462348	aCanyon	ZC3H10
chr12:57077698-57083392	0.0437208	0.0538922	aCanyon	PTGES3
chr12:57479824-57484254	0.0189622	0.0387399	aCanyon	NAB2
chr12:57631611-57637987	0.0407115	0.113834	aCanyon	NDUFA4L2
chr12:57631611-57637987	0.0407115	0.113834	aCanyon	STAC3
chr12:57852824-57856763	0.0216227	0.04757	aCanyon	GLI1
chr12:65002708-65006380	0.00644486	0.0277934	aCanyon	RASSF3
chr12:66216361-66220810	0.0200332	0.097935	aCanyon	HMGA2
chr12:66216361-66220810	0.0200332	0.097935	aCanyon	RPSAP52
chr12:6641375-6646087	0.0300298	0.041259	aCanyon	GAPDH
chr12:6713999-6717776	0.0243353	0.0309449	aCanyon	CHD4
chr12:68041411-68045455	0.0163351	0.0431268	aCanyon	DYRK2
chr12:69003852-69008794	0.013337	0.0338187	aCanyon	RAP1B
chr12:7059950-7063510	0.0122203	0.0240964	aCanyon	PTPN6
chr12:72055801-72059577	0.00530839	0.0270475	aCanyon	THAP2
chr12:72055801-72059577	0.00530839	0.0270475	aCanyon	ZFC3H1
chr12:76475669-76479551	0.00804047	0.0233083	aCanyon	NAP1L1
chr12:860020-866515	0.00827291	0.0307678	aCanyon	WNK1
chr12:89744471-89748699	0.020233	0.052197	aCanyon	DUSP6
chr12:90101016-90104754	0.0071184	0.0385655	aCanyon	ATP2B1-AS1
chr12:9100880-9104530	0.00374415	0.0168487	aCanyon	KLRG1
chr12:9100880-9104530	0.00374415	0.0168487	aCanyon	M6PR
chr12:92530776-92541268	0.00562235	0.0168671	aCanyon	BTG1
chr12:92530776-92541268	0.00562235	0.0168671	aCanyon	LINC01619
chr12:92530776-92541268	0.00562235	0.0168671	aCanyon	LOC101928617
chr12:93771204-93774767	0.00713591	0.0389231	aCanyon	LOC643339
chr12:93771204-93774767	0.00713591	0.0389231	aCanyon	NUDT4
chr12:93963179-93967624	0.0303121	0.0913105	aCanyon	SOCS2
chr12:93963179-93967624	0.0303121	0.0913105	aCanyon	SOCS2-AS1
chr12:96791729-96795612	0.00446531	0.0343485	aCanyon	CDK17
chr12:9799858-9805862	0.01578	0.0200631	aCanyon	LOC374443
chr12:9820098-9828081	0.0524707	0.0356597	aCanyon	CLEC2D
chr12:98908480-98913101	0.032302	0.0446927	aCanyon	TMPO
chr12:98908480-98913101	0.032302	0.0446927	aCanyon	TMPO-AS1
chr12:9908531-9914385	0.039403	0.0292537	aCanyon	CD69
chr13:100607808-100611431	0.0886346	0.268249	pCanyon	LOC101927437
chr13:100619872-100626603	0.0628807	0.252866	pCanyon	ZIC5
chr13:100630061-100638244	0.0556382	0.243989	pCanyon	ZIC2
chr13:102567638-102572621	0.0737283	0.304799	pCanyon	FGF14
chr13:110958122-110961631	0.058782	0.256888	pCanyon	COL4A1
chr13:110958122-110961631	0.058782	0.256888	pCanyon	COL4A2
chr13:111364105-111369003	0.00418118	0.0237282	aCanyon	ING1
chr13:114894173-114898670	0.0289668	0.0516624	aCanyon	RASA3
chr13:20531474-20535037	0.00400729	0.0238251	aCanyon	ZMYM2
chr13:22243007-22250085	0.0165019	0.0546269	aCanyon	FGF9
chr13:28363375-28372213	0.100241	0.287787	pCanyon	GSX1
chr13:28493051-28504560	0.0835423	0.243997	pCanyon	PDX1
chr13:28493051-28504560	0.0835423	0.243997	pCanyon	PDX1-AS1
chr13:28540143-28545814	0.0852537	0.266087	pCanyon	CDX2
chr13:28549092-28553670	0.0744478	0.280551	pCanyon	URAD
chr13:31037309-31041221	0.011963	0.0470666	aCanyon	HMGB1
chr13:37572637-37576202	0.0328274	0.0340647	aCanyon	ALG5
chr13:37572637-37576202	0.0328274	0.0340647	aCanyon	EXOSC8
chr13:39609915-39613508	0.00718719	0.028531	aCanyon	NHLRC3
chr13:39609915-39613508	0.00718719	0.028531	aCanyon	PROSER1
chr13:41236604-41242599	0.00633204	0.0361454	aCanyon	FOXO1
chr13:42030967-42035355	0.0378229	0.0653752	aCanyon	RGCC
chr13:52024801-52029317	0.00590867	0.019161	aCanyon	INTS6
chr13:52024801-52029317	0.00590867	0.019161	aCanyon	INTS6-AS1
chr13:67802946-67806524	0.023051	0.0771666	aCanyon	PCDH9
chr13:72438080-72441864	0.0274718	0.12375	aCanyon	DACH1
chr13:74706102-74710798	0.00596009	0.0304483	aCanyon	KLF12
chr13:79166370-79183972	0.0648741	0.223956	pCanyon	POU4F1
chr13:79166370-79183972	0.0648741	0.223956	pCanyon	RNF219-AS1
chr13:80912807-80917532	0.0177785	0.0738797	aCanyon	SPRY2
chr13:88323139-88327174	0.0375994	0.145979	aCanyon	MIR4500HG
chr13:88323139-88327174	0.0375994	0.145979	aCanyon	SLITRK5
chr13:91998282-92002177	0.0030234	0.0315047	aCanyon	MIR17
chr13:91998282-92002177	0.0030234	0.0315047	aCanyon	MIR17HG
chr13:91998282-92002177	0.0030234	0.0315047	aCanyon	MIR18A
chr13:91998282-92002177	0.0030234	0.0315047	aCanyon	MIR19A
chr13:95354077-95366817	0.0711181	0.24557	pCanyon	LOC101927248
chr13:95354077-95366817	0.0711181	0.24557	pCanyon	SOX21
chr13:95354077-95366817	0.0711181	0.24557	pCanyon	SOX21-AS1
chr13:98084563-98088416	0.00477019	0.0303616	aCanyon	RAP2A
chr14:100531022-100540631	0.0594527	0.0435672	aCanyon	EVL
chr14:100703130-100707851	0.00420429	0.0368392	aCanyon	YY1
chr14:102551753-102555292	0.0196679	0.0461592	aCanyon	HSP90AA1
chr14:104601155-104605899	0.0371428	0.189982	pCanyon	KIF26A
chr14:21149169-21153096	0.013009	0.0327869	aCanyon	ANG
chr14:21149169-21153096	0.013009	0.0327869	aCanyon	RNASE4
chr14:21733739-21738303	0.0445004	0.0413518	aCanyon	HNRNPC
chr14:32669627-32673622	0.0107998	0.0331303	aCanyon	RNU6-7
chr14:32669627-32673622	0.0107998	0.0331303	aCanyon	RNU6-8
chr14:35760885-35764497	0.0243108	0.0380952	aCanyon	PSMA6
chr14:35870435-35874832	0.0145744	0.038731	aCanyon	NFKBIA
chr14:36971539-36995429	0.0918799	0.28991	pCanyon	NKX2-1
chr14:36971539-36995429	0.0918799	0.28991	pCanyon	NKX2-1-AS1
chr14:36971539-36995429	0.0918799	0.28991	pCanyon	SFTA3
chr14:42073172-42079822	0.0542123	0.188452	pCanyon	LRFN5
chr14:50086343-50090776	0.0160381	0.0326198	aCanyon	MGAT2
chr14:50086343-50090776	0.0160381	0.0326198	aCanyon	RPL36AL
chr14:50358854-50365727	0.0117824	0.0187617	aCanyon	ARF6
chr14:50465874-50470699	0.0381309	0.0415973	aCanyon	LINC01588
chr14:52326905-52330693	0.0216216	0.0205405	aCanyon	GNG2
chr14:54419658-54423842	0.0347366	0.138745	aCanyon	BMP4
chr14:55031084-55035246	0.0106699	0.0588834	aCanyon	SAMD4A
chr14:57278563-57285176	0.0864974	0.243653	pCanyon	OTX2-AS1
chr14:58763215-58766928	0.00479447	0.0220074	aCanyon	ARID4A
chr14:58763215-58766928	0.00479447	0.0220074	aCanyon	PSMA3-AS1
chr14:60970844-60983951	0.0908977	0.295158	pCanyon	SIX6
chr14:61787983-61794354	0.00975695	0.0378953	aCanyon	PRKCH
chr14:62161569-62166083	0.00812473	0.0231664	aCanyon	HIF1A
chr14:62161569-62166083	0.00812473	0.0231664	aCanyon	HIF1A-AS1
chr14:64967964-64975020	0.0132954	0.0347646	aCanyon	ZBTB1
chr14:64967964-64975020	0.0132954	0.0347646	aCanyon	ZBTB25
chr14:69253824-69263302	0.00728681	0.0269797	aCanyon	ZFP36L1
chr14:70077776-70082838	0.0262122	0.0432993	aCanyon	SUSD6
chr14:73358359-73361982	0.025328	0.0759841	aCanyon	DPF3
chr14:77605833-77609774	0.0353058	0.139317	aCanyon	ZDHHC22
chr14:79744721-79748919	0.0748201	0.238129	pCanyon	NRXN3
chr14:85995726-86001405	0.0630823	0.235567	pCanyon	FLRT2
chr14:90082655-90086893	0.0100772	0.0269598	aCanyon	FOXN3
chr14:90862718-90866520	0.0111165	0.0393954	aCanyon	CALM1
chr14:91881000-91885813	0.0136683	0.0429498	aCanyon	CCDC88C
chr14:95233241-95242271	0.0760063	0.232391	pCanyon	DIGIT
chr14:95233241-95242271	0.0760063	0.232391	pCanyon	GSC
chr14:99705621-99714139	0.0695182	0.0674814	aCanyon	BCL11B
chr14:99721518-99741535	0.0348803	0.0528873	aCanyon	BCL11B
chr15:31617627-31621953	0.00524948	0.0398909	aCanyon	KLF13
chr15:33007580-33011779	0.0549195	0.252241	pCanyon	GREM1
chr15:33007580-33011779	0.0549195	0.252241	pCanyon	LOC100131315
chr15:37388507-37395504	0.073446	0.199113	pCanyon	MEIS2
chr15:38543352-38546947	0.013846	0.042833	aCanyon	SPRED1
chr15:41217584-41223179	0.0502901	0.1616	pCanyon	DLL4
chr15:45002526-45011159	0.0124648	0.0227851	aCanyon	B2M
chr15:45403432-45407058	0.0891258	0.3168	pCanyon	DUOX2
chr15:45403432-45407058	0.0891258	0.3168	pCanyon	DUOXA2
chr15:48008166-48011669	0.0528278	0.191527	pCanyon	SEMA6D
chr15:50644688-50649600	0.00824309	0.0303863	aCanyon	FLJ10038
chr15:50644688-50649600	0.00824309	0.0303863	aCanyon	GABPB1
chr15:50644688-50649600	0.00824309	0.0303863	aCanyon	GABPB1-AS1
chr15:53075207-53083698	0.0780035	0.240114	pCanyon	ONECUT1
chr15:56533771-56538465	0.0236034	0.0457834	aCanyon	RFX7
chr15:60286137-60299399	0.0572305	0.160511	pCanyon	FOXB1
chr15:60880174-60885443	0.0107134	0.0391978	aCanyon	RORA
chr15:63480757-63485342	0.0097185	0.0180965	aCanyon	RAB8B
chr15:66544160-66547875	0.0540007	0.150085	pCanyon	MEGF11
chr15:66992748-66996818	0.0154006	0.107101	aCanyon	SMAD6
chr15:68112992-68122694	0.0979472	0.342141	pCanyon	SKOR1
chr15:68124665-68129069	0.0556577	0.174045	pCanyon	LOC101929076
chr15:68124665-68129069	0.0556577	0.174045	pCanyon	SKOR1
chr15:69109080-69114669	0.00627546	0.03119	aCanyon	ANP32A
chr15:70387116-70393461	0.015767	0.0442396	aCanyon	TLE3
chr15:72518865-72524688	0.010095	0.0247787	aCanyon	PKM
chr15:74419871-74429806	0.0941667	0.288125	pCanyon	ISLR2
chr15:74419871-74429806	0.0941667	0.288125	pCanyon	LOC283731
chr15:75072257-75083936	0.0138258	0.0325126	aCanyon	CSK
chr15:75072257-75083936	0.0138258	0.0325126	aCanyon	MIR4513
chr15:75248477-75252030	0.0524043	0.159446	pCanyon	RPP25
chr15:75493660-75497620	0.0225741	0.0429919	aCanyon	C15orf39
chr15:75742372-75748766	0.00429004	0.0278011	aCanyon	SIN3A
chr15:76627402-76631092	0.0915542	0.320498	pCanyon	ISL2
chr15:76631827-76639818	0.0687137	0.228074	pCanyon	ISL2
chr15:77923534-77927631	0.0421401	0.193114	pCanyon	LINGO1
chr15:81585965-81595898	0.0830629	0.0378542	aCanyon	IL16
chr15:82336595-82340364	0.0191094	0.0876595	aCanyon	MEX3B
chr15:88797910-88801700	0.0367979	0.12474	aCanyon	NTRK3
chr15:88797910-88801700	0.0367979	0.12474	aCanyon	NTRK3-AS1
chr15:92935067-92939052	0.0481886	0.133012	aCanyon	ST8SIA2
chr15:93425454-93431560	0.00618047	0.0311672	aCanyon	LINC01578
chr15:93443580-93448343	0.00537509	0.0317831	aCanyon	CHD2
chr15:93443580-93448343	0.00537509	0.0317831	aCanyon	MIR3175
chr15:96863428-96877657	0.0952977	0.314077	pCanyon	MIR1469
chr15:96863428-96877657	0.0952977	0.314077	pCanyon	NR2F2
chr15:96863428-96877657	0.0952977	0.314077	pCanyon	NR2F2-AS1
chr15:99189998-99195294	0.0184615	0.0843328	aCanyon	IGF1R
chr15:99189998-99195294	0.0184615	0.0843328	aCanyon	IRAIN
chr16:10274211-10277879	0.0683139	0.234462	pCanyon	GRIN2A
chr16:11346641-11351385	0.0136276	0.0476737	aCanyon	SOCS1
chr16:12994152-12998448	0.0448568	0.19268	pCanyon	SHISA9
chr16:1660254-1665226	0.0238108	0.0971299	aCanyon	CRAMP1
chr16:1660254-1665226	0.0238108	0.0971299	aCanyon	IFT140
chr16:1660254-1665226	0.0238108	0.0971299	aCanyon	LOC105371046
chr16:1820743-1824317	0.0264871	0.0647886	aCanyon	EME2
chr16:1820743-1824317	0.0264871	0.0647886	aCanyon	MRPS34
chr16:1820743-1824317	0.0264871	0.0647886	aCanyon	NME3
chr16:18934509-18938587	0.0237108	0.0464299	aCanyon	SMG1
chr16:19894392-19897934	0.0623055	0.168627	pCanyon	GPRC5B
chr16:2202832-2206705	0.0428376	0.0543131	aCanyon	RAB26
chr16:2202832-2206705	0.0428376	0.0543131	aCanyon	SNHG19
chr16:2202832-2206705	0.0428376	0.0543131	aCanyon	SNORD60
chr16:2202832-2206705	0.0428376	0.0543131	aCanyon	TRAF7
chr16:221811-227740	0.0768786	0.267494	pCanyon	HBA1
chr16:221811-227740	0.0768786	0.267494	pCanyon	HBA2
chr16:24550296-24554182	0.0125	0.0314312	aCanyon	RBBP6
chr16:25702208-25706087	0.0468838	0.191991	pCanyon	HS3ST4
chr16:28995677-28999829	0.066451	0.0450473	aCanyon	LAT
chr16:28995677-28999829	0.066451	0.0450473	aCanyon	SPNS1
chr16:29673752-29678433	0.0352165	0.0437584	aCanyon	SPN
chr16:29816106-29820168	0.0200419	0.0525446	aCanyon	KIF22
chr16:29816106-29820168	0.0200419	0.0525446	aCanyon	MAZ
chr16:30193923-30198965	0.0220448	0.0548841	aCanyon	CORO1A
chr16:30379228-30382756	0.0128793	0.0273388	aCanyon	MYLPF
chr16:30379228-30382756	0.0128793	0.0273388	aCanyon	TBC1D10B
chr16:30668891-30672595	0.0132812	0.0535246	aCanyon	FBRS
chr16:31190197-31194487	0.0124899	0.0333513	aCanyon	FUS
chr16:3625533-3629303	0.0862709	0.0719852	aCanyon	NLRC3
chr16:49310536-49318187	0.0592419	0.238402	pCanyon	CBLN1
chr16:49888553-49893531	0.0163391	0.0989574	aCanyon	ZNF423
chr16:50185901-50190018	0.016726	0.0481628	aCanyon	PAPD5
chr16:50775199-50781866	0.0172555	0.0342763	aCanyon	CYLD
chr16:50775199-50781866	0.0172555	0.0342763	aCanyon	MIR3181
chr16:51183283-51191951	0.0894232	0.290063	pCanyon	SALL1
chr16:52578756-52583625	0.067094	0.257398	pCanyon	TOX3
chr16:54315364-54326294	0.0822672	0.261345	pCanyon	IRX3
chr16:54961511-54974129	0.0670554	0.249204	pCanyon	CRNDE
chr16:54961511-54974129	0.0670554	0.249204	pCanyon	IRX5
chr16:56223210-56228648	0.039313	0.0972283	aCanyon	DKFZP434H168
chr16:56223210-56228648	0.039313	0.0972283	aCanyon	GNAO1
chr16:56223210-56228648	0.039313	0.0972283	aCanyon	LOC283856
chr16:57022486-57027544	0.0482499	0.0330389	aCanyon	NLRC5
chr16:575626-579442	0.0200259	0.048706	aCanyon	CAPN15
chr16:575626-579442	0.0200259	0.048706	aCanyon	LINC00235
chr16:65151800-65158265	0.0670421	0.230184	pCanyon	CDH11
chr16:67196802-67200370	0.0701859	0.260581	pCanyon	FBXL8
chr16:67196802-67200370	0.0701859	0.260581	pCanyon	HSF4
chr16:68118290-68122101	0.00633449	0.0328312	aCanyon	NFATC3
chr16:69597763-69601847	0.0063593	0.0235127	aCanyon	MIR1538
chr16:69597763-69601847	0.0063593	0.0235127	aCanyon	NFAT5
chr16:71915237-71918823	0.0295099	0.0325892	aCanyon	ZNF821
chr16:79631545-79636806	0.00776875	0.0329415	aCanyon	MAF
chr16:84647992-84652022	0.0390162	0.0524852	aCanyon	COTL1
chr16:85643801-85648304	0.02571	0.0708189	aCanyon	GSE1
chr16:86526369-86545520	0.0773118	0.229885	pCanyon	FENDRR
chr16:86526369-86545520	0.0773118	0.229885	pCanyon	FOXF1
chr16:88518520-88523683	0.0242782	0.0580182	aCanyon	ZFPM1
chr16:88766740-88773919	0.0237362	0.0432998	aCanyon	CTU2
chr16:88766740-88773919	0.0237362	0.0432998	aCanyon	RNF166
chr16:88847139-88852258	0.0394304	0.075242	aCanyon	PIEZO1
chr16:89554293-89558337	0.0081672	0.0412418	aCanyon	ANKRD11
chr16:89786586-89790697	0.0172187	0.0473102	aCanyon	VPS9D1
chr16:89786586-89790697	0.0172187	0.0473102	aCanyon	ZNF276
chr16:89987225-89993088	0.0468643	0.126546	aCanyon	MC1R
chr16:89987225-89993088	0.0468643	0.126546	aCanyon	TUBB3
chr16:9184097-9189068	0.0231492	0.0511045	aCanyon	C16orf72
chr17:1300601-1304139	0.01958	0.0451456	aCanyon	YWHAE
chr17:1388099-1391899	0.0538732	0.140556	aCanyon	MYO1C
chr17:14202484-14206886	0.0106654	0.0379004	aCanyon	HS3ST3B1
chr17:14202484-14206886	0.0106654	0.0379004	aCanyon	MGC12916
chr17:18964446-18968216	0.00609365	0.0239897	aCanyon	SNORD3B-1
chr17:18964446-18968216	0.00609365	0.0239897	aCanyon	SNORD3B-2
chr17:19013185-19016727	0.0237645	0.0428907	aCanyon	SNORD3D
chr17:19090550-19094336	0.00611546	0.0218526	aCanyon	SNORD3A
chr17:19090550-19094336	0.00611546	0.0218526	aCanyon	SNORD3C
chr17:1956668-1961109	0.0832043	0.167359	pCanyon	HIC1
chr17:20943664-20947393	0.0158847	0.0511267	aCanyon	USP22
chr17:21187160-21192179	0.0443513	0.065182	aCanyon	MAP2K3
chr17:2302237-2306021	0.0080921	0.0392563	aCanyon	MNT
chr17:27052375-27056187	0.0155204	0.0444918	aCanyon	NEK8
chr17:27052375-27056187	0.0155204	0.0444918	aCanyon	TLCD1
chr17:27274588-27279816	0.00846928	0.0222145	aCanyon	PHF12
chr17:27618011-27622058	0.0168548	0.0413308	aCanyon	NUFIP2
chr17:27941958-27945461	0.0315714	0.0960964	aCanyon	CORO6
chr17:29147830-29152065	0.0153161	0.0375704	aCanyon	CRLF3
chr17:32904436-32910057	0.0335965	0.141295	aCanyon	C17orf102
chr17:32904436-32910057	0.0335965	0.141295	aCanyon	TMEM132E
chr17:33568459-33573102	0.0329873	0.0478902	aCanyon	SLFN5
chr17:35288827-35298510	0.0737646	0.24448	pCanyon	LHX1
chr17:35288827-35298510	0.0737646	0.24448	pCanyon	LOC102723471
chr17:35964792-35970018	0.0322543	0.046161	aCanyon	DDX52
chr17:35964792-35970018	0.0322543	0.046161	aCanyon	SYNRG
chr17:36101383-36106061	0.055585	0.221386	pCanyon	HNF1B
chr17:36714355-36722597	0.0838103	0.263342	pCanyon	SRCIN1
chr17:36857374-36863765	0.00649582	0.0262057	aCanyon	MIR4734
chr17:36857374-36863765	0.00649582	0.0262057	aCanyon	MLLT6
chr17:36903421-36909655	0.0319172	0.102796	aCanyon	PCGF2
chr17:36903421-36909655	0.0319172	0.102796	aCanyon	PSMB3
chr17:37024523-37028977	0.0422172	0.0449028	aCanyon	LASP1
chr17:37307399-37310986	0.0237835	0.0736741	aCanyon	PLXDC1
chr17:37617381-37621367	0.0302267	0.0443955	aCanyon	CDK12
chr17:37758697-37764980	0.0621808	0.24577	pCanyon	NEUROD2
chr17:38016897-38021651	0.023225	0.0373811	aCanyon	IKZF3
chr17:38716331-38722861	0.051741	0.0394801	aCanyon	CCR7
chr17:40422900-40429261	0.0208389	0.0517612	aCanyon	STAT5B
chr17:40825715-40832167	0.0263735	0.106323	aCanyon	CCR10
chr17:40825715-40832167	0.0263735	0.106323	aCanyon	PLEKHH3
chr17:42081783-42085578	0.0489664	0.178557	pCanyon	NAGS
chr17:42081783-42085578	0.0489664	0.178557	pCanyon	PYY
chr17:42293321-42299894	0.011293	0.0450158	aCanyon	UBTF
chr17:43043737-43048173	0.0677233	0.199676	pCanyon	C1QL1
chr17:43298345-43307289	0.0207791	0.0461829	aCanyon	FMNL1
chr17:43389322-43395387	0.0120809	0.0339777	aCanyon	MAP3K14
chr17:43971442-43975582	0.0455839	0.166171	pCanyon	MAPT
chr17:43971442-43975582	0.0455839	0.166171	pCanyon	MAPT-AS1
chr17:43971442-43975582	0.0455839	0.166171	pCanyon	MAPT-IT1
chr17:44267426-44272963	0.00588512	0.0216573	aCanyon	KANSL1
chr17:44267426-44272963	0.00588512	0.0216573	aCanyon	KANSL1-AS1
chr17:44894209-44897825	0.0616484	0.183948	pCanyon	WNT3
chr17:45810338-45814980	0.0640877	0.0596603	aCanyon	TBX21
chr17:46503784-46507895	0.0106921	0.0548212	aCanyon	SKAP1
chr17:46687407-46693239	0.0290388	0.10921	aCanyon	HOXB7
chr17:46687407-46693239	0.0290388	0.10921	aCanyon	HOXB8
chr17:47072701-47076840	0.050566	0.216227	pCanyon	IGF2BP1
chr17:47572247-47575852	0.0218643	0.106778	aCanyon	NGFR
chr17:48070482-48074778	0.0640145	0.16925	pCanyon	DLX3
chr17:48224516-48229870	0.0155376	0.0364393	aCanyon	PPP1R9B
chr17:4847228-4853960	0.0109834	0.0461304	aCanyon	ENO3
chr17:4847228-4853960	0.0109834	0.0461304	aCanyon	PFN1
chr17:4847228-4853960	0.0109834	0.0461304	aCanyon	RNF167
chr17:48636104-48640122	0.0333421	0.13716	aCanyon	CACNA1G
chr17:48636104-48640122	0.0333421	0.13716	aCanyon	CACNA1G-AS1
chr17:54669857-54675258	0.0124243	0.0740593	aCanyon	NOG
chr17:56405083-56420242	0.0417576	0.0320233	aCanyon	MIR142
chr17:56405083-56420242	0.0417576	0.0320233	aCanyon	MIR4736
chr17:56405083-56420242	0.0417576	0.0320233	aCanyon	TSPOAP1
chr17:56405083-56420242	0.0417576	0.0320233	aCanyon	TSPOAP1-AS1
chr17:59473083-59484127	0.0826002	0.300781	pCanyon	TBX2
chr17:59473083-59484127	0.0826002	0.300781	pCanyon	TBX2-AS1
chr17:59485330-59490680	0.0455611	0.133717	aCanyon	C17orf82
chr17:59485330-59490680	0.0455611	0.133717	aCanyon	TBX2
chr17:60139988-60143588	0.0149896	0.0330959	aCanyon	MED13
chr17:61774600-61780372	0.0113568	0.036618	aCanyon	LIMD2
chr17:61774600-61780372	0.0113568	0.036618	aCanyon	LOC729683
chr17:61774600-61780372	0.0113568	0.036618	aCanyon	STRADA
chr17:62499932-62504175	0.00468512	0.0174019	aCanyon	CEP95
chr17:62499932-62504175	0.00468512	0.0174019	aCanyon	DDX5
chr17:63554800-63558328	0.0137642	0.0534947	aCanyon	AXIN2
chr17:65372622-65376276	0.0161698	0.0380046	aCanyon	PITPNC1
chr17:66192262-66197434	0.0316185	0.108617	aCanyon	LOC440461
chr17:6915021-6919262	0.015729	0.0399467	aCanyon	ALOX12-AS1
chr17:6915021-6919262	0.015729	0.0399467	aCanyon	C17orf49
chr17:6915021-6919262	0.015729	0.0399467	aCanyon	MIR497HG
chr17:6915021-6919262	0.015729	0.0399467	aCanyon	RNASEK
chr17:71159785-71163486	0.0486845	0.131999	aCanyon	SSTR2
chr17:72744225-72748079	0.00698904	0.033497	aCanyon	MIR3615
chr17:72744225-72748079	0.00698904	0.033497	aCanyon	SLC9A3R1
chr17:73510896-73514861	0.0327473	0.082033	aCanyon	CASKIN2
chr17:73510896-73514861	0.0327473	0.082033	aCanyon	TSEN54
chr17:73772620-73776313	0.0163746	0.0315149	aCanyon	H3F3B
chr17:74378531-74382204	0.0150048	0.0728139	aCanyon	SPHK1
chr17:74729950-74734791	0.00351594	0.0321341	aCanyon	METTL23
chr17:74729950-74734791	0.00351594	0.0321341	aCanyon	MFSD11
chr17:74729950-74734791	0.00351594	0.0321341	aCanyon	MIR636
chr17:74729950-74734791	0.00351594	0.0321341	aCanyon	SRSF2
chr17:75446297-75458661	0.0567023	0.0630573	aCanyon	2020-09-09
chr17:7588604-7592507	0.0333105	0.0488424	aCanyon	TP53
chr17:7588604-7592507	0.0333105	0.0488424	aCanyon	WRAP53
chr17:76122967-76130753	0.0341753	0.0465104	aCanyon	TMC6
chr17:76122967-76130753	0.0341753	0.0465104	aCanyon	TMC8
chr17:76773850-76779032	0.0122346	0.0307305	aCanyon	CYTH1
chr17:7736932-7742126	0.0203881	0.0355465	aCanyon	DNAH2
chr17:7744688-7748605	0.0193406	0.0531584	aCanyon	KDM6B
chr17:77770253-77775305	0.055415	0.196674	pCanyon	CBX8
chr17:77810581-77819080	0.0363194	0.144751	aCanyon	CBX4
chr17:7787618-7792134	0.0261202	0.0466667	aCanyon	CHD3
chr17:7787618-7792134	0.0261202	0.0466667	aCanyon	NAA38
chr17:78448212-78453067	0.0410806	0.213552	pCanyon	NPTX1
chr17:79366407-79374665	0.0379016	0.156114	pCanyon	BAHCC1
chr17:79366407-79374665	0.0379016	0.156114	pCanyon	MIR4740
chr17:79476087-79482771	0.00664574	0.0328328	aCanyon	ACTG1
chr17:8020662-8030548	0.0122181	0.0465216	aCanyon	ALOXE3
chr17:8020662-8030548	0.0122181	0.0465216	aCanyon	HES7
chr17:8088595-8094064	0.0473489	0.0662416	aCanyon	BORCS6
chr17:8088595-8094064	0.0473489	0.0662416	aCanyon	MIR4521
chr17:8923880-8927914	0.0341875	0.188182	pCanyon	NTN1
chr18:19744948-19752280	0.0811632	0.300093	pCanyon	GATA6
chr18:19744948-19752280	0.0811632	0.300093	pCanyon	GATA6-AS1
chr18:22928866-22933310	0.0212065	0.116469	aCanyon	ZNF521
chr18:24127639-24131862	0.0451169	0.153548	pCanyon	KCTD1
chr18:25754596-25758803	0.0297758	0.171343	pCanyon	CDH2
chr18:2654717-2658559	0.00584249	0.0329516	aCanyon	CBX3P2
chr18:2654717-2658559	0.00584249	0.0329516	aCanyon	SMCHD1
chr18:30349145-30353888	0.070083	0.215278	pCanyon	KLHL14
chr18:31801826-31805418	0.0728131	0.25994	pCanyon	NOL4
chr18:3245832-3251358	0.0256205	0.0421337	aCanyon	MYL12A
chr18:3447454-3452757	0.013252	0.0414864	aCanyon	TGIF1
chr18:35144584-35148669	0.0658513	0.253263	pCanyon	CELF4
chr18:46474565-46479573	0.0082295	0.0409552	aCanyon	SMAD7
chr18:48719161-48724958	0.0101849	0.0449782	aCanyon	MEX3C
chr18:55094699-55109766	0.0917165	0.314448	pCanyon	ONECUT2
chr18:56930489-56942087	0.088725	0.262829	pCanyon	RAX
chr18:60189065-60194382	0.00528735	0.0316941	aCanyon	ZCCHC2
chr18:70533537-70537124	0.0750471	0.29757	pCanyon	LOC100505797
chr18:70533537-70537124	0.0750471	0.29757	pCanyon	NETO1
chr18:72919756-72924662	0.0056402	0.0348596	aCanyon	TSHZ1
chr18:72919756-72924662	0.0056402	0.0348596	aCanyon	ZADH2
chr18:74202552-74208553	0.0169218	0.0920735	aCanyon	C18orf65
chr18:74202552-74208553	0.0169218	0.0920735	aCanyon	LOC101927989
chr18:74202552-74208553	0.0169218	0.0920735	aCanyon	ZNF516
chr18:76732737-76743068	0.0726559	0.333497	pCanyon	SALL3
chr18:77152804-77157138	0.0156756	0.0645705	aCanyon	NFATC1
chr18:810121-813837	0.00734214	0.0375498	aCanyon	YES1
chr18:902805-909718	0.0883277	0.281753	pCanyon	ADCYAP1
chr18:9101864-9105713	0.0293083	0.0306481	aCanyon	NDUFV2
chr19:10399157-10404230	0.0531407	0.152794	pCanyon	ICAM4
chr19:10399157-10404230	0.0531407	0.152794	pCanyon	ICAM5
chr19:10512828-10516574	0.0334496	0.047178	aCanyon	CDC37
chr19:10512828-10516574	0.0334496	0.047178	aCanyon	MIR1181
chr19:10526983-10532416	0.0390917	0.112351	aCanyon	PDE4A
chr19:1066628-1070291	0.0376459	0.0683928	aCanyon	ARHGAP45
chr19:10675787-10680538	0.0271576	0.0364964	aCanyon	CDKN2D
chr19:10675787-10680538	0.0271576	0.0364964	aCanyon	KRI1
chr19:10763406-10767241	0.018766	0.0381129	aCanyon	ILF3
chr19:10763406-10767241	0.018766	0.0381129	aCanyon	ILF3-AS1
chr19:1248033-1253927	0.00798128	0.0497468	aCanyon	MIDN
chr19:12899545-12905374	0.0123834	0.0473038	aCanyon	JUNB
chr19:13205621-13211396	0.0448711	0.128309	aCanyon	LYL1
chr19:13205621-13211396	0.0448711	0.128309	aCanyon	NFIX
chr19:13260174-13267915	0.0116693	0.0359318	aCanyon	IER2
chr19:13260174-13267915	0.0116693	0.0359318	aCanyon	STX10
chr19:14182715-14186216	0.00909757	0.049972	aCanyon	MIR1199
chr19:14182715-14186216	0.00909757	0.049972	aCanyon	MISP3
chr19:14491167-14496684	0.0411955	0.0418013	aCanyon	ADGRE5
chr19:1466781-1471767	0.05665	0.214619	pCanyon	APC2
chr19:16186760-16191494	0.0428208	0.0511814	aCanyon	TPM4
chr19:16435068-16440243	0.0096391	0.0685447	aCanyon	KLF2
chr19:16476785-16483347	0.0595015	0.0430774	aCanyon	EPS15L1
chr19:1744478-1763180	0.0539434	0.244257	pCanyon	ONECUT3
chr19:18057939-18064406	0.0585408	0.120841	aCanyon	KCNN1
chr19:18389778-18393734	0.00612245	0.0353741	aCanyon	JUND
chr19:18389778-18393734	0.00612245	0.0353741	aCanyon	MIR3188
chr19:18527238-18531900	0.0410553	0.0926979	aCanyon	SSBP4
chr19:18714248-18724882	0.0552086	0.185128	pCanyon	CRLF1
chr19:18714248-18724882	0.0552086	0.185128	pCanyon	TMEM59L
chr19:2081797-2085887	0.0270898	0.0450464	aCanyon	MOB3A
chr19:2474521-2479495	0.0184233	0.040969	aCanyon	GADD45B
chr19:30015101-30022427	0.0617176	0.223751	pCanyon	LOC284395
chr19:30015101-30022427	0.0617176	0.223751	pCanyon	VSTM2B
chr19:30155890-30159801	0.0321744	0.0553208	aCanyon	PLEKHF1
chr19:3178241-3181760	0.010651	0.0251967	aCanyon	S1PR4
chr19:31839207-31848331	0.0352903	0.126633	aCanyon	TSHZ3
chr19:3357893-3361677	0.00841117	0.0469255	aCanyon	NFIC
chr19:33791818-33795318	0.0375808	0.137796	aCanyon	CEBPA
chr19:33791818-33795318	0.0375808	0.137796	aCanyon	CEBPA-AS1
chr19:38877540-38881059	0.10069	0.215077	pCanyon	GGN
chr19:38877540-38881059	0.10069	0.215077	pCanyon	SPRED3
chr19:39338395-39343703	0.0144048	0.031184	aCanyon	HNRNPL
chr19:3983809-3988307	0.0551375	0.0810167	aCanyon	EEF2
chr19:39896782-39901154	0.0115538	0.0340637	aCanyon	MIR4530
chr19:39896782-39901154	0.0115538	0.0340637	aCanyon	ZFP36
chr19:4063615-4068480	0.0457598	0.0714697	aCanyon	ZBTB7A
chr19:41102693-41108527	0.0551557	0.149672	pCanyon	LTBP4
chr19:41768003-41772077	0.0290895	0.0468821	aCanyon	HNRNPUL1
chr19:41812492-41816830	0.067612	0.0700329	aCanyon	CCDC97
chr19:41812492-41816830	0.067612	0.0700329	aCanyon	HNRNPUL1
chr19:41856663-41860193	0.0045925	0.0265847	aCanyon	TGFB1
chr19:42386590-42392554	0.0290694	0.049135	aCanyon	ARHGEF1
chr19:42756548-42760440	0.0222988	0.0572013	aCanyon	ERF
chr19:45347693-45351296	0.0300849	0.0975241	aCanyon	NECTIN2
chr19:45969851-45973611	0.00916974	0.0330908	aCanyon	FOSB
chr19:45999300-46003093	0.0710101	0.189994	pCanyon	PPM1N
chr19:45999300-46003093	0.0710101	0.189994	pCanyon	RTN2
chr19:46009333-46013108	0.0137718	0.0236088	aCanyon	VASP
chr19:47217007-47222093	0.0200516	0.0412758	aCanyon	PRKD2
chr19:47612534-47617414	0.0150222	0.0359111	aCanyon	ZC3H4
chr19:47729111-47735233	0.0361681	0.0812722	aCanyon	BBC3
chr19:47729111-47735233	0.0361681	0.0812722	aCanyon	MIR3190
chr19:47729111-47735233	0.0361681	0.0812722	aCanyon	MIR3191
chr19:47920017-47927103	0.0626713	0.160901	pCanyon	MEIS3
chr19:48945946-48949768	0.0935034	0.29102	pCanyon	GRIN2D
chr19:48945946-48949768	0.0935034	0.29102	pCanyon	GRWD1
chr19:49137614-49142044	0.0230554	0.0459005	aCanyon	CA11
chr19:49137614-49142044	0.0230554	0.0459005	aCanyon	DBP
chr19:49137614-49142044	0.0230554	0.0459005	aCanyon	SEC1P
chr19:49652017-49655720	0.088637	0.197358	pCanyon	HRC
chr19:49652017-49655720	0.088637	0.197358	pCanyon	PPFIA3
chr19:49999133-50004739	0.0412338	0.043972	aCanyon	MIR150
chr19:49999133-50004739	0.0412338	0.043972	aCanyon	RPS11
chr19:49999133-50004739	0.0412338	0.043972	aCanyon	SNORD35B
chr19:50092850-50096911	0.0112457	0.0363322	aCanyon	PRR12
chr19:50092850-50096911	0.0112457	0.0363322	aCanyon	PRRG2
chr19:50142724-50146284	0.0607919	0.0739647	aCanyon	RRAS
chr19:50142724-50146284	0.0607919	0.0739647	aCanyon	SCAF1
chr19:50815043-50819537	0.0966631	0.166846	pCanyon	KCNC3
chr19:50828619-50837477	0.071131	0.213151	pCanyon	KCNC3
chr19:50828619-50837477	0.071131	0.213151	pCanyon	NAPSB
chr19:51068925-51072469	0.103591	0.16504	pCanyon	LRRC4B
chr19:51195891-51199453	0.0984856	0.281984	pCanyon	SHANK1
chr19:54460518-54466865	0.097859	0.230287	pCanyon	CACNG8
chr19:54692287-54695846	0.0156626	0.0431945	aCanyon	MBOAT7
chr19:54692287-54695846	0.0156626	0.0431945	aCanyon	TSEN34
chr19:55764596-55771207	0.020289	0.0303822	aCanyon	PPP6R1
chr19:55894758-55898848	0.0427805	0.0614512	aCanyon	MIR6805
chr19:55894758-55898848	0.0427805	0.0614512	aCanyon	RPL28
chr19:55894758-55898848	0.0427805	0.0614512	aCanyon	TMEM238
chr19:55951801-55955588	0.0490903	0.170583	pCanyon	SHISA7
chr19:56151836-56155708	0.0178549	0.0611259	aCanyon	ZNF580
chr19:56151836-56155708	0.0178549	0.0611259	aCanyon	ZNF581
chr19:56164813-56169567	0.0290436	0.0446491	aCanyon	U2AF2
chr19:6736295-6741337	0.05721	0.0968225	aCanyon	GPR108
chr19:6736295-6741337	0.05721	0.0968225	aCanyon	MIR6791
chr19:6736295-6741337	0.05721	0.0968225	aCanyon	TRIP10
chr19:916956-922100	0.0429421	0.11723	aCanyon	KISS1R
chr2:100103685-100107363	0.00644389	0.044537	aCanyon	REV1
chr2:10260280-10265107	0.0183598	0.0454018	aCanyon	RRM2
chr2:105458806-105463420	0.0625827	0.223342	pCanyon	LINC01158
chr2:105463953-105485074	0.0752383	0.267925	pCanyon	LINC01158
chr2:105463953-105485074	0.0752383	0.267925	pCanyon	POU3F3
chr2:106360864-106364926	0.0148911	0.0416716	aCanyon	NCK2
chr2:111873532-111881052	0.0167953	0.0674076	aCanyon	ACOXL
chr2:111873532-111881052	0.0167953	0.0674076	aCanyon	ACOXL-AS1
chr2:111873532-111881052	0.0167953	0.0674076	aCanyon	BCL2L11
chr2:114256421-114262135	0.0504074	0.187649	pCanyon	FOXD4L1
chr2:114646708-114653560	0.024258	0.0268265	aCanyon	ACTR3
chr2:114646708-114653560	0.024258	0.0268265	aCanyon	LOC101060091
chr2:119589400-119617378	0.086602	0.264587	pCanyon	EN1
chr2:119913025-119916863	0.0841957	0.341486	pCanyon	C1QL2
chr2:121100818-121106291	0.0371845	0.185841	pCanyon	INHBB
chr2:127413420-127417386	0.0111124	0.0257714	aCanyon	GYPC
chr2:12856040-12859774	0.00614654	0.0253773	aCanyon	TRIB2
chr2:133425441-133429169	0.0776469	0.276434	pCanyon	LYPD1
chr2:136873746-136877304	0.00291498	0.0166802	aCanyon	CXCR4
chr2:137521036-137524826	0.0649757	0.185969	pCanyon	THSD7B
chr2:139258797-139262302	0.0164175	0.0452095	aCanyon	SPOPL
chr2:145273161-145278113	0.00788028	0.0382074	aCanyon	ZEB2
chr2:145273161-145278113	0.00788028	0.0382074	aCanyon	ZEB2-AS1
chr2:14772159-14776096	0.100923	0.341856	pCanyon	FAM84A
chr2:157188319-157192762	0.00639659	0.0223881	aCanyon	NR4A2
chr2:159824522-159828105	0.0259152	0.0815326	aCanyon	TANC1
chr2:16079496-16084347	0.0183477	0.0898207	aCanyon	MYCN
chr2:16079496-16084347	0.0183477	0.0898207	aCanyon	MYCNOS
chr2:162270843-162275925	0.0879184	0.24214	pCanyon	TBR1
chr2:170218091-170221776	0.0145811	0.0764367	aCanyon	LRP2
chr2:171567607-171575094	0.0515798	0.191304	pCanyon	LINC01124
chr2:171567607-171575094	0.0515798	0.191304	pCanyon	LOC101926913
chr2:171567607-171575094	0.0515798	0.191304	pCanyon	SP5
chr2:171669462-171677720	0.0730453	0.197741	pCanyon	GAD1
chr2:172963624-172969338	0.0433729	0.16426	pCanyon	DLX2
chr2:172963624-172969338	0.0433729	0.16426	pCanyon	DLX2-AS1
chr2:174825887-174831063	0.00639276	0.0306709	aCanyon	SP3
chr2:175190675-175210249	0.0626349	0.21511	pCanyon	LINC01305
chr2:175190675-175210249	0.0626349	0.21511	pCanyon	SP9
chr2:175496096-175499919	0.0452941	0.0152941	aCanyon	WIPF1
chr2:176991402-176997927	0.0609468	0.248795	pCanyon	HOXD8
chr2:17719283-17723465	0.0660033	0.17537	pCanyon	VSNL1
chr2:178126993-178130796	0.00430046	0.034117	aCanyon	NFE2L2
chr2:182319539-182329013	0.0200628	0.0253318	aCanyon	ITGA4
chr2:182543644-182550241	0.0904708	0.232786	pCanyon	NEUROD1
chr2:191744441-191749719	0.00573457	0.0249181	aCanyon	GLS
chr2:192540664-192544398	0.068135	0.0538742	aCanyon	NABP1
chr2:19555310-19558997	0.0911057	0.23181	pCanyon	OSR1
chr2:196521422-196525336	0.00500903	0.0316965	aCanyon	SLC39A10
chr2:197023361-197037181	0.0144725	0.0259104	aCanyon	STK17B
chr2:198062669-198066315	0.0889262	0.033557	aCanyon	ANKRD44
chr2:198062669-198066315	0.0889262	0.033557	aCanyon	LOC101927596
chr2:198169273-198176201	0.010697	0.0396958	aCanyon	ANKRD44
chr2:198362219-198366064	0.00752467	0.034003	aCanyon	HSPD1
chr2:198362219-198366064	0.00752467	0.034003	aCanyon	HSPE1
chr2:200320100-200336513	0.0684691	0.201685	pCanyon	SATB2
chr2:200320100-200336513	0.0684691	0.201685	pCanyon	SATB2-AS1
chr2:201724863-201729794	0.0157959	0.035723	aCanyon	CLK1
chr2:201980361-201987736	0.021047	0.0352324	aCanyon	CFLAR
chr2:202096971-202101454	0.040146	0.0375391	aCanyon	CASP8
chr2:202124991-202129212	0.0463822	0.0426716	aCanyon	CASP8
chr2:203129907-203133577	0.0288251	0.0235491	aCanyon	NOP58
chr2:20548366-20551934	0.0283258	0.0363352	aCanyon	PUM2
chr2:206948146-206952159	0.00843817	0.0446456	aCanyon	INO80D
chr2:208028218-208032150	0.0187146	0.050189	aCanyon	KLF7
chr2:208028218-208032150	0.0187146	0.050189	aCanyon	MIR7845
chr2:213400355-213404165	0.0450089	0.164375	pCanyon	ERBB4
chr2:214013871-214017625	0.00998004	0.0623752	aCanyon	IKZF2
chr2:217555839-217559885	0.0279477	0.084083	aCanyon	IGFBP5
chr2:219081470-219085937	0.0196731	0.0349576	aCanyon	ARPC2
chr2:219260605-219265961	0.0120625	0.0458169	aCanyon	CTDSP1
chr2:219260605-219265961	0.0120625	0.0458169	aCanyon	SLC11A1
chr2:219720788-219726044	0.0505741	0.158822	pCanyon	WNT6
chr2:219844617-219851181	0.0441261	0.162751	pCanyon	FEV
chr2:219854667-219859695	0.0652104	0.165565	pCanyon	CRYBA2
chr2:219864718-219868287	0.0575254	0.20455	pCanyon	LOC100129175
chr2:219864718-219868287	0.0575254	0.20455	pCanyon	MIR375
chr2:219921949-219926513	0.0638163	0.234289	pCanyon	IHH
chr2:219921949-219926513	0.0638163	0.234289	pCanyon	MIR3131
chr2:222434893-222439569	0.0235077	0.0796046	aCanyon	EPHA4
chr2:227663073-227667569	0.0195756	0.0707189	aCanyon	IRS1
chr2:232326668-232330191	0.00528529	0.0325642	aCanyon	NCL
chr2:232570846-232577709	0.0126279	0.0466261	aCanyon	MIR1244-1
chr2:232570846-232577709	0.0126279	0.0466261	aCanyon	PTMA
chr2:233924466-233928620	0.0580776	0.0486939	aCanyon	INPP5D
chr2:235398841-235406304	0.0213779	0.0547112	aCanyon	ARL4C
chr2:237071464-237085449	0.0965841	0.344537	pCanyon	GBX2
chr2:238599871-238604493	0.0227565	0.0821557	aCanyon	LRRFIP1
chr2:239754875-239758527	0.10231	0.377878	pCanyon	TWIST2
chr2:241391763-241395801	0.068962	0.191365	pCanyon	GPC1
chr2:241391763-241395801	0.068962	0.191365	pCanyon	MIR149
chr2:241391763-241395801	0.068962	0.191365	pCanyon	PP14571
chr2:241504692-241509096	0.0215015	0.054658	aCanyon	RNPEPL1
chr2:27069128-27073046	0.0342317	0.169205	pCanyon	DPYSL5
chr2:27484653-27488240	0.0230374	0.124008	aCanyon	SLC30A3
chr2:28612985-28617450	0.0139163	0.0512638	aCanyon	FLJ31356
chr2:28612985-28617450	0.0139163	0.0512638	aCanyon	FOSL2
chr2:30453333-30459105	0.0149088	0.0327994	aCanyon	LBH
chr2:38300645-38304732	0.0815894	0.286375	pCanyon	CYP1B1
chr2:38825902-38830803	0.0166031	0.0327608	aCanyon	HNRNPLL
chr2:43445618-43457062	0.00606031	0.0332115	aCanyon	LINC01126
chr2:43445618-43457062	0.00606031	0.0332115	aCanyon	ZFP36L2
chr2:44394900-44398640	0.00646757	0.0210196	aCanyon	PPM1B
chr2:45235408-45241734	0.0658027	0.256063	pCanyon	SIX2
chr2:48130800-48134992	0.00560881	0.0293698	aCanyon	FBXO11
chr2:48540503-48544569	0.00685117	0.0212747	aCanyon	FOXN2
chr2:54784838-54788350	0.00613727	0.0192886	aCanyon	SPTBN1
chr2:5830385-5837936	0.0849696	0.355393	pCanyon	LINC01248
chr2:5830385-5837936	0.0849696	0.355393	pCanyon	SOX11
chr2:60776207-60784878	0.0218968	0.0934824	aCanyon	BCL11A
chr2:61107846-61111997	0.00762809	0.0437536	aCanyon	LINC01185
chr2:61107846-61111997	0.00762809	0.0437536	aCanyon	REL
chr2:61762739-61766760	0.00985011	0.0243041	aCanyon	XPO1
chr2:63274415-63279597	0.0828088	0.219343	pCanyon	LOC100132215
chr2:63274415-63279597	0.0828088	0.219343	pCanyon	OTX1
chr2:64879480-64883063	0.014747	0.038191	aCanyon	SERTAD2
chr2:66659081-66668101	0.0597537	0.164293	pCanyon	MEIS1
chr2:66659081-66668101	0.0597537	0.164293	pCanyon	MEIS1-AS2
chr2:66659081-66668101	0.0597537	0.164293	pCanyon	MEIS1-AS3
chr2:66801339-66811324	0.0437634	0.14689	aCanyon	LINC01798
chr2:68477377-68481041	0.00489999	0.0401639	aCanyon	PPP3R1
chr2:69867012-69873208	0.0212191	0.0302789	aCanyon	AAK1
chr2:69867012-69873208	0.0212191	0.0302789	aCanyon	ANXA4
chr2:70311984-70317061	0.00718174	0.0281222	aCanyon	PCBP1
chr2:70311984-70317061	0.00718174	0.0281222	aCanyon	PCBP1-AS1
chr2:71123233-71129058	0.0852373	0.216579	pCanyon	VAX2
chr2:72370054-72377841	0.0739232	0.239203	pCanyon	CYP26B1
chr2:73140471-73148612	0.0458088	0.191283	pCanyon	EMX1
chr2:74211184-74215047	0.0494077	0.093577	aCanyon	TET3
chr2:85196255-85200137	0.00793578	0.0444773	aCanyon	KCMF1
chr2:85551750-85556073	0.0145346	0.0268331	aCanyon	TGOLN2
chr2:85764721-85768644	0.00786906	0.0300283	aCanyon	MAT2A
chr2:85764721-85768644	0.00786906	0.0300283	aCanyon	PARTICL
chr2:8821184-8826235	0.004597	0.0336602	aCanyon	ID2
chr2:8821184-8826235	0.004597	0.0336602	aCanyon	ID2-AS1
chr2:96808736-96812669	0.0178765	0.0380595	aCanyon	DUSP2
chr2:99342980-99348660	0.0180972	0.0492872	aCanyon	MGAT4A
chr20:10651996-10655881	0.0176205	0.078164	aCanyon	JAG1
chr20:17206346-17210357	0.0886307	0.255841	pCanyon	PCSK2
chr20:17945412-17951852	0.0127061	0.0326448	aCanyon	MGME1
chr20:17945412-17951852	0.0127061	0.0326448	aCanyon	SNX5
chr20:18036746-18040517	0.0351553	0.148269	aCanyon	OVOL2
chr20:20340915-20353020	0.0466111	0.176683	pCanyon	CFAP61
chr20:20340915-20353020	0.0466111	0.176683	pCanyon	INSM1
chr20:21375305-21380059	0.0816741	0.392012	pCanyon	NKX2-4
chr20:21485716-21505854	0.0702895	0.258049	pCanyon	NKX2-2
chr20:21682978-21697922	0.0888822	0.273004	pCanyon	LINC01726
chr20:21682978-21697922	0.0888822	0.273004	pCanyon	PAX1
chr20:23028386-23032261	0.0958954	0.21452	pCanyon	THBD
chr20:304640-308322	0.00889119	0.0533472	aCanyon	NRSN2-AS1
chr20:304640-308322	0.00889119	0.0533472	aCanyon	SOX12
chr20:34203679-34207995	0.0581342	0.0971597	aCanyon	SPAG4
chr20:34248432-34253244	0.0152403	0.0238863	aCanyon	CPNE1
chr20:34326481-34331488	0.00841693	0.0213306	aCanyon	RBM39
chr20:37350371-37360824	0.101297	0.281522	pCanyon	SLC32A1
chr20:39315074-39322006	0.0674437	0.257916	pCanyon	MAFB
chr20:39765230-39773172	0.028055	0.0693381	aCanyon	PLCG1
chr20:39765230-39773172	0.028055	0.0693381	aCanyon	PLCG1-AS1
chr20:43594483-43600563	0.0218251	0.0345884	aCanyon	STK4
chr20:43594483-43600563	0.0218251	0.0345884	aCanyon	STK4-AS1
chr20:47440599-47445167	0.0281196	0.0802569	aCanyon	PREX1
chr20:47892576-47898113	0.0271978	0.0258817	aCanyon	SNORD12
chr20:47892576-47898113	0.0271978	0.0258817	aCanyon	SNORD12B
chr20:47892576-47898113	0.0271978	0.0258817	aCanyon	SNORD12C
chr20:47892576-47898113	0.0271978	0.0258817	aCanyon	ZFAS1
chr20:47892576-47898113	0.0271978	0.0258817	aCanyon	ZNFX1
chr20:53090702-53094606	0.0861324	0.207534	pCanyon	DOK5
chr20:55199493-55207327	0.0775795	0.294399	pCanyon	TFAP2C
chr20:55838895-55842770	0.0702107	0.254633	pCanyon	BMP7
chr20:55964188-55968881	0.0359125	0.0789886	aCanyon	RBM38
chr20:57224446-57228464	0.0159731	0.0494518	aCanyon	STX16
chr20:61554807-61558457	0.0273471	0.0659392	aCanyon	DIDO1
chr20:61805323-61811615	0.0581533	0.264752	pCanyon	MIR124-3
chr20:62367564-62372423	0.0582742	0.103113	aCanyon	LIME1
chr20:62367564-62372423	0.0582742	0.103113	aCanyon	SLC2A4RG
chr20:62609164-62613327	0.0245629	0.0431411	aCanyon	PRPF6
chr20:62609164-62613327	0.0245629	0.0431411	aCanyon	SAMD10
chr20:62708268-62711909	0.0168067	0.0525888	aCanyon	MIR6813
chr20:62708268-62711909	0.0168067	0.0525888	aCanyon	OPRL1
chr20:62708268-62711909	0.0168067	0.0525888	aCanyon	RGS19
chr21:17101854-17106209	0.0144137	0.0404723	aCanyon	USP25
chr21:26933816-26940128	0.0448058	0.0210753	aCanyon	MIR155HG
chr21:28215591-28219769	0.0279713	0.107099	aCanyon	ADAMTS1
chr21:34391247-34401842	0.0706974	0.237951	pCanyon	OLIG2
chr21:34913616-34918185	0.0118887	0.0313165	aCanyon	GART
chr21:34913616-34918185	0.0118887	0.0313165	aCanyon	SON
chr21:38063084-38083731	0.0846135	0.263329	pCanyon	SIM2
chr21:38737851-38743567	0.00618934	0.0302535	aCanyon	DYRK1A
chr21:43823444-43827345	0.0662252	0.0410087	aCanyon	UBASH3A
chr21:46291898-46295820	0.0130452	0.0441297	aCanyon	PTTG1IP
chr21:48054783-48058479	0.0153408	0.0347643	aCanyon	PRMT2
chr22:21271025-21275401	0.0284312	0.0472631	aCanyon	CRKL
chr22:27067044-27070681	0.118019	0.0761328	aCanyon	MIAT
chr22:27067044-27070681	0.118019	0.0761328	aCanyon	MIATNB
chr22:29663118-29667008	0.0099855	0.0308423	aCanyon	EWSR1
chr22:29663118-29667008	0.0099855	0.0308423	aCanyon	RHBDD3
chr22:31739366-31743931	0.0330996	0.0724268	aCanyon	LINC01521
chr22:31739366-31743931	0.0330996	0.0724268	aCanyon	PATZ1
chr22:34314862-34320002	0.0357399	0.176506	pCanyon	LARGE1
chr22:36726770-36732036	0.0927635	0.104905	aCanyon	MYH9
chr22:36778663-36784670	0.0120894	0.0390399	aCanyon	MYH9
chr22:37637041-37641039	0.0517063	0.0418821	aCanyon	RAC2
chr22:38898993-38903025	0.0066624	0.031262	aCanyon	DDX17
chr22:39149593-39153548	0.00843289	0.0354884	aCanyon	SUN2
chr22:39636843-39641302	0.0203147	0.0675601	aCanyon	PDGFB
chr22:39915133-39919385	0.0293362	0.0494119	aCanyon	ATF4
chr22:41486949-41491495	0.0084171	0.0344856	aCanyon	EP300
chr22:41486949-41491495	0.0084171	0.0344856	aCanyon	MIR1281
chr22:41840116-41844911	0.00432293	0.024927	aCanyon	TOB2
chr22:45401874-45406733	0.0237963	0.143333	aCanyon	PHF21B
chr22:46370334-46375395	0.0365615	0.176657	pCanyon	WNT7B
chr3:105084396-105088867	0.0185773	0.042773	aCanyon	ALCAM
chr3:107806688-107810534	0.0275779	0.0804768	aCanyon	CD47
chr3:119809894-119814833	0.00539031	0.0197428	aCanyon	GSK3B
chr3:128205089-128212363	0.0323924	0.137261	aCanyon	GATA2
chr3:128205089-128212363	0.0323924	0.137261	aCanyon	GATA2-AS1
chr3:128837561-128841241	0.0365437	0.0832432	aCanyon	ISY1-RAB43
chr3:128837561-128841241	0.0365437	0.0832432	aCanyon	RAB43
chr3:128898381-128903760	0.0292745	0.0415381	aCanyon	CNBP
chr3:133291334-133295713	0.00624836	0.034925	aCanyon	CDV3
chr3:13459103-13463135	0.0277412	0.0476873	aCanyon	NUP210
chr3:135910137-135916468	0.00640272	0.0286162	aCanyon	MSL2
chr3:137478853-137493275	0.0848666	0.241174	pCanyon	LINC01210
chr3:137478853-137493275	0.0848666	0.241174	pCanyon	SOX14
chr3:138654672-138659106	0.0638782	0.195385	pCanyon	LINC01391
chr3:138661928-138666643	0.039457	0.182972	pCanyon	FOXL2
chr3:138661928-138666643	0.039457	0.182972	pCanyon	FOXL2NB
chr3:138661928-138666643	0.039457	0.182972	pCanyon	LINC01391
chr3:150125500-150130890	0.00639741	0.0306223	aCanyon	TSC22D2
chr3:150477722-150481994	0.00567756	0.037654	aCanyon	SIAH2
chr3:151985426-151993560	0.0126279	0.0304176	aCanyon	MBNL1
chr3:151985426-151993560	0.0126279	0.0304176	aCanyon	MBNL1-AS1
chr3:152878055-152882706	0.00564409	0.0267501	aCanyon	RAP2B
chr3:157822046-157825548	0.0550206	0.162946	pCanyon	SHOX2
chr3:160116385-160120317	0.0103346	0.03693	aCanyon	IFT80
chr3:160116385-160120317	0.0103346	0.03693	aCanyon	SMC4
chr3:169375777-169382263	0.0311061	0.0970348	aCanyon	MECOM
chr3:169486978-169492002	0.00382519	0.0172133	aCanyon	ACTRT3
chr3:169486978-169492002	0.00382519	0.0172133	aCanyon	MYNN
chr3:171175707-171179847	0.008972	0.0164307	aCanyon	TNIK
chr3:172237775-172241791	0.0625	0.016129	aCanyon	TNFSF10
chr3:176911852-176917398	0.0141474	0.0546351	aCanyon	TBL1XR1
chr3:181417084-181433953	0.0850335	0.237715	pCanyon	SOX2
chr3:181417084-181433953	0.0850335	0.237715	pCanyon	SOX2-OT
chr3:18481874-18487490	0.0200622	0.0577301	aCanyon	SATB1
chr3:18481874-18487490	0.0200622	0.0577301	aCanyon	SATB1-AS1
chr3:185540531-185544035	0.0147822	0.109667	aCanyon	IGF2BP2
chr3:185645186-185656255	0.0121011	0.0163847	aCanyon	TRA2B
chr3:185824819-185829300	0.0244701	0.0624677	aCanyon	ETV5
chr3:186500354-186505713	0.0214087	0.0275255	aCanyon	EIF4A2
chr3:186500354-186505713	0.0214087	0.0275255	aCanyon	MIR1248
chr3:186500354-186505713	0.0214087	0.0275255	aCanyon	SNORA4
chr3:186500354-186505713	0.0214087	0.0275255	aCanyon	SNORA63
chr3:186500354-186505713	0.0214087	0.0275255	aCanyon	SNORA81
chr3:186500354-186505713	0.0214087	0.0275255	aCanyon	SNORD2
chr3:187455132-187464843	0.0143563	0.0343526	aCanyon	BCL6
chr3:19187659-19191213	0.0368052	0.109373	aCanyon	KCNH8
chr3:193851586-193855974	0.0116775	0.0652078	aCanyon	HES1
chr3:195266804-195270783	0.025423	0.0574702	aCanyon	PPP1R2
chr3:195632946-195637053	0.0150715	0.0404254	aCanyon	TNK2
chr3:195632946-195637053	0.0150715	0.0404254	aCanyon	TNK2-AS1
chr3:27762352-27765985	0.0325302	0.0782155	aCanyon	EOMES
chr3:28615891-28619703	0.0705541	0.258767	pCanyon	LINC00693
chr3:30647540-30655065	0.0154211	0.0242784	aCanyon	TGFBR2
chr3:31572695-31577972	0.00736537	0.0314111	aCanyon	STT3B
chr3:38177151-38181209	0.023137	0.0425834	aCanyon	ACAA1
chr3:38177151-38181209	0.023137	0.0425834	aCanyon	MYD88
chr3:47203428-47206962	0.00836748	0.0395868	aCanyon	KIF9-AS1
chr3:47203428-47206962	0.00836748	0.0395868	aCanyon	SETD2
chr3:5018686-5022527	0.0228917	0.0422349	aCanyon	BHLHE40
chr3:5018686-5022527	0.0228917	0.0422349	aCanyon	BHLHE40-AS1
chr3:50646187-50650264	0.0250292	0.0377559	aCanyon	CISH
chr3:50646187-50650264	0.0250292	0.0377559	aCanyon	MAPKAPK3
chr3:5228641-5232465	0.0135072	0.0331967	aCanyon	EDEM1
chr3:52309066-52313896	0.0263582	0.0392569	aCanyon	WDR82
chr3:54154423-54158368	0.0495068	0.243341	pCanyon	CACNA2D3
chr3:55515017-55524408	0.0665004	0.187903	pCanyon	WNT5A
chr3:56832564-56836687	0.0136763	0.0327255	aCanyon	ARHGEF3
chr3:61545466-61550687	0.049804	0.178461	pCanyon	PTPRG
chr3:63952680-63956438	0.0587349	0.0150602	aCanyon	ATXN7
chr3:64670280-64675885	0.0669991	0.212936	pCanyon	ADAMTS9
chr3:64670280-64675885	0.0669991	0.212936	pCanyon	ADAMTS9-AS2
chr3:71630294-71634649	0.00891538	0.0470036	aCanyon	FOXP1
chr3:9437309-9443044	0.0109162	0.0245251	aCanyon	SETD5
chr3:9437309-9443044	0.0109162	0.0245251	aCanyon	THUMPD3-AS1
chr4:1002491-1006572	0.0125483	0.0651966	aCanyon	FGFRL1
chr4:103421887-103425594	0.00609812	0.0301265	aCanyon	LOC105377621
chr4:103421887-103425594	0.00609812	0.0301265	aCanyon	NFKB1
chr4:103740863-103750092	0.0114577	0.0245881	aCanyon	LOC105377348
chr4:103740863-103750092	0.0114577	0.0245881	aCanyon	UBE2D3
chr4:107955076-107958987	0.0706444	0.184821	pCanyon	DKK2
chr4:109084730-109090760	0.0120782	0.0400829	aCanyon	LEF1
chr4:109084730-109090760	0.0120782	0.0400829	aCanyon	LEF1-AS1
chr4:113433795-113445798	0.0466042	0.131309	aCanyon	NEUROG2
chr4:114680814-114684492	0.00345438	0.0101946	aCanyon	CAMK2D
chr4:124317547-124321207	0.0136708	0.0576771	aCanyon	SPRY1
chr4:126233244-126239029	0.042262	0.165751	pCanyon	FAT4
chr4:129730473-129734162	0.00310005	0.031799	aCanyon	JADE1
chr4:134067133-134074894	0.0614104	0.212962	pCanyon	LOC101927359
chr4:134067133-134074894	0.0614104	0.212962	pCanyon	PCDH10
chr4:13538705-13551116	0.0667633	0.194995	pCanyon	LINC01096
chr4:13538705-13551116	0.0667633	0.194995	pCanyon	NKX3-2
chr4:141071322-141075724	0.00819839	0.0449895	aCanyon	MAML3
chr4:144105240-144110758	0.0102619	0.0340587	aCanyon	LOC105377623
chr4:144105240-144110758	0.0102619	0.0340587	aCanyon	USP38
chr4:146098212-146102486	0.00932785	0.041701	aCanyon	OTUD4
chr4:149362340-149367439	0.00953175	0.0450375	aCanyon	NR3C2
chr4:15003060-15006987	0.00303312	0.028109	aCanyon	CPEB2
chr4:15003060-15006987	0.00303312	0.028109	aCanyon	CPEB2-AS1
chr4:15003060-15006987	0.00303312	0.028109	aCanyon	LOC101929095
chr4:151933781-151937850	0.00579817	0.0225759	aCanyon	LRBA
chr4:154386635-154390934	0.00964031	0.0532242	aCanyon	KIAA0922
chr4:156587511-156591700	0.0207185	0.0971627	aCanyon	GUCY1A3
chr4:170540609-170544312	0.00491907	0.0192003	aCanyon	CLCN3
chr4:174447479-174452690	0.0891272	0.286304	pCanyon	HAND2
chr4:174447479-174452690	0.0891272	0.286304	pCanyon	HAND2-AS1
chr4:17810254-17814109	0.0227733	0.0382129	aCanyon	DCAF16
chr4:17810254-17814109	0.0227733	0.0382129	aCanyon	NCAPG
chr4:183061587-183066932	0.0643094	0.21901	pCanyon	LOC90768
chr4:185936859-185943498	0.066652	0.235413	pCanyon	HELT
chr4:187643746-187648882	0.0630944	0.284674	pCanyon	FAT1
chr4:20252806-20257697	0.0947202	0.302574	pCanyon	SLIT2
chr4:24471354-24475840	0.0192926	0.0927732	aCanyon	PPARGC1A
chr4:26320521-26324053	0.0102252	0.0401392	aCanyon	RBPJ
chr4:30717251-30725030	0.0820129	0.284911	pCanyon	PCDH7
chr4:38664521-38669394	0.0204233	0.0459678	aCanyon	KLF3
chr4:38664521-38669394	0.0204233	0.0459678	aCanyon	KLF3-AS1
chr4:40197832-40211313	0.0894765	0.0563304	aCanyon	RHOH
chr4:41879939-41885146	0.0862246	0.264266	pCanyon	LINC00682
chr4:42398518-42402307	0.0367047	0.102885	aCanyon	SHISA3
chr4:44447144-44451710	0.0581578	0.258314	pCanyon	KCTD8
chr4:46390480-46394634	0.0703468	0.21383	pCanyon	GABRA2
chr4:4854318-4864248	0.0680042	0.179248	pCanyon	MSX1
chr4:54964538-54970743	0.0684582	0.181478	pCanyon	GSX2
chr4:55091804-55100995	0.0637333	0.202492	pCanyon	PDGFRA
chr4:57300491-57304168	0.013264	0.0307484	aCanyon	PAICS
chr4:57300491-57304168	0.013264	0.0307484	aCanyon	PPAT
chr4:57842380-57846106	0.00996938	0.0367499	aCanyon	NOA1
chr4:57842380-57846106	0.00996938	0.0367499	aCanyon	POLR2B
chr4:62065485-62069228	0.0579582	0.211391	pCanyon	ADGRL3
chr4:66532695-66537778	0.0873918	0.248097	pCanyon	EPHA5
chr4:66532695-66537778	0.0873918	0.248097	pCanyon	EPHA5-AS1
chr4:71858904-71862429	0.0127397	0.0348666	aCanyon	DCK
chr4:77993706-77998630	0.0294618	0.028187	aCanyon	CCNI
chr4:78738684-78743191	0.00400765	0.0332326	aCanyon	CNOT6L
chr4:78977531-78981059	0.0261241	0.0914343	aCanyon	FRAS1
chr4:81186479-81190229	0.0520732	0.132073	aCanyon	FGF5
chr4:83292422-83296855	0.00612302	0.037086	aCanyon	HNRNPD
chr4:83348313-83352674	0.00842725	0.0438317	aCanyon	ENOPH1
chr4:83348313-83352674	0.00842725	0.0438317	aCanyon	HNRNPDL
chr4:8867964-8875544	0.0807176	0.290216	pCanyon	HMX1
chr4:90223941-90229519	0.0365595	0.0318263	aCanyon	GPRIN3
chr5:100234825-100241289	0.0112205	0.0158003	aCanyon	ST8SIA4
chr5:107004610-107010214	0.0230769	0.108101	aCanyon	EFNA5
chr5:109024469-109027968	0.0090326	0.0305668	aCanyon	MAN2A1
chr5:110559019-110566819	0.0289056	0.0578113	aCanyon	CAMK4
chr5:113695454-113699833	0.0675482	0.263701	pCanyon	KCNN2
chr5:115907971-115912559	0.0526125	0.17253	pCanyon	SEMA6A
chr5:118603742-118608517	0.018134	0.0325887	aCanyon	TNFAIP8
chr5:122421195-122426882	0.0501873	0.1974	pCanyon	PRDM6
chr5:124081676-124085190	0.0855019	0.112055	aCanyon	ZNF608
chr5:126111738-126115312	0.00467353	0.0284905	aCanyon	LMNB1
chr5:126111738-126115312	0.00467353	0.0284905	aCanyon	LOC102723557
chr5:130598669-130602908	0.0101538	0.0340393	aCanyon	CDC42SE2
chr5:131823291-131827287	0.00558659	0.0287217	aCanyon	IRF1
chr5:133859712-133863729	0.00922805	0.031939	aCanyon	JADE2
chr5:134373308-134376926	0.0797777	0.310296	pCanyon	C5orf66
chr5:134373308-134376926	0.0797777	0.310296	pCanyon	C5orf66-AS1
chr5:134869290-134873163	0.0667995	0.292825	pCanyon	NEUROG1
chr5:137087148-137090986	0.0069076	0.0349801	aCanyon	HNRNPA0
chr5:141254555-141259746	0.0388203	0.136265	aCanyon	PCDH1
chr5:142781567-142785455	0.00783837	0.0362111	aCanyon	NR3C1
chr5:150534247-150538165	0.042502	0.0458701	aCanyon	ANXA6
chr5:151150027-151153998	0.0260558	0.0585311	aCanyon	G3BP1
chr5:151150027-151153998	0.0260558	0.0585311	aCanyon	LOC100652758
chr5:154133840-154138581	0.00664405	0.0406653	aCanyon	LARP1
chr5:154236794-154240725	0.0141494	0.0237968	aCanyon	CNOT8
chr5:158632665-158637000	0.00765428	0.0282252	aCanyon	RNF145
chr5:160968293-160976702	0.0653145	0.197548	pCanyon	GABRB2
chr5:162885914-162889598	0.00989536	0.0194495	aCanyon	HMMR
chr5:162885914-162889598	0.00989536	0.0194495	aCanyon	NUDCD2
chr5:162930177-162935287	0.00606916	0.0183486	aCanyon	MAT2B
chr5:169719726-169725927	0.0236604	0.0160056	aCanyon	LCP2
chr5:170814010-170818427	0.0266026	0.0447674	aCanyon	MIR3912
chr5:170814010-170818427	0.0266026	0.0447674	aCanyon	NPM1
chr5:171611780-171616195	0.00809154	0.0207346	aCanyon	STK10
chr5:172753579-172757208	0.0439657	0.190362	pCanyon	STC2
chr5:175960277-175965441	0.0197363	0.0371714	aCanyon	RNF44
chr5:176852493-176857081	0.0151345	0.0411328	aCanyon	GRK6
chr5:179046337-179051471	0.0106762	0.0490807	aCanyon	HNRNPH1
chr5:180614692-180619448	0.0322313	0.0623138	aCanyon	LINC01962
chr5:180630872-180635180	0.0251656	0.0973265	aCanyon	TRIM7
chr5:180648215-180652277	0.0529966	0.0460616	aCanyon	MIR4638
chr5:180648215-180652277	0.0529966	0.0460616	aCanyon	TRIM41
chr5:1873541-1888513	0.0960815	0.302565	pCanyon	CTD-2194D22.4
chr5:1873541-1888513	0.0960815	0.302565	pCanyon	IRX4
chr5:32709037-32715057	0.0349195	0.134714	aCanyon	NPR3
chr5:36874956-36879309	0.00620043	0.0295602	aCanyon	NIPBL
chr5:36874956-36879309	0.00620043	0.0295602	aCanyon	NIPBL-AS1
chr5:37834546-37841692	0.0625476	0.202622	pCanyon	GDNF
chr5:37834546-37841692	0.0625476	0.202622	pCanyon	GDNF-AS1
chr5:40678324-40686638	0.0061513	0.0217661	aCanyon	PTGER4
chr5:42989202-42995993	0.0231939	0.0219582	aCanyon	FLJ32255
chr5:43037869-43043687	0.00746269	0.0202618	aCanyon	ANXA2R
chr5:43037869-43043687	0.00746269	0.0202618	aCanyon	LOC153684
chr5:43037869-43043687	0.00746269	0.0202618	aCanyon	LOC648987
chr5:43064481-43068212	0.00935723	0.0262722	aCanyon	LOC100132356
chr5:43064481-43068212	0.00935723	0.0262722	aCanyon	LOC100506639
chr5:43064481-43068212	0.00935723	0.0262722	aCanyon	LOC648987
chr5:50258735-50266394	0.0934119	0.21597	pCanyon	LINC02106
chr5:52774290-52779040	0.0151037	0.0914278	aCanyon	FST
chr5:54525925-54530279	0.0392146	0.122912	aCanyon	CCNO
chr5:56109992-56115163	0.00621479	0.0283019	aCanyon	MAP3K1
chr5:56468069-56473113	0.00471846	0.0188739	aCanyon	GPBP1
chr5:58332194-58336164	0.0162318	0.0383275	aCanyon	PDE4D
chr5:60626219-60629872	0.00936496	0.0608416	aCanyon	ZSWIM6
chr5:64776029-64779874	0.032	0.0352	aCanyon	ADAMTS6
chr5:65220341-65224557	0.0113984	0.0346512	aCanyon	ERBIN
chr5:6712103-6716270	0.00608304	0.0487609	aCanyon	PAPD7
chr5:67510366-67513929	0.010071	0.0300194	aCanyon	PIK3R1
chr5:690516-694964	0.0460383	0.0922008	aCanyon	TPPP
chr5:72736993-72748140	0.0466926	0.175199	pCanyon	FOXD1
chr5:75377645-75381235	0.0320051	0.106812	aCanyon	SV2C
chr5:76924442-76931238	0.0741307	0.21701	pCanyon	OTP
chr5:82766611-82771738	0.0370662	0.0917455	aCanyon	VCAN
chr5:83677411-83681352	0.0513523	0.207463	pCanyon	EDIL3
chr5:87967068-87976958	0.0780371	0.221578	pCanyon	LINC00461
chr5:88175903-88180940	0.0202661	0.0677599	aCanyon	MEF2C
chr5:88175903-88180940	0.0202661	0.0677599	aCanyon	MEF2C-AS1
chr5:90674775-90680138	0.00458716	0.0348284	aCanyon	ARRDC3
chr5:90674775-90680138	0.00458716	0.0348284	aCanyon	ARRDC3-AS1
chr5:92914099-92924806	0.0749031	0.240631	pCanyon	NR2F1
chr5:92914099-92924806	0.0749031	0.240631	pCanyon	NR2F1-AS1
chr5:95156814-95160504	0.0277902	0.0183774	aCanyon	GLRX
chr5:96268814-96273186	0.00417578	0.0196858	aCanyon	LNPEP
chr5:98103795-98107623	0.0152091	0.0817068	aCanyon	RGMB
chr5:98103795-98107623	0.0152091	0.0817068	aCanyon	RGMB-AS1
chr5:98262585-98266350	0.0071222	0.0438042	aCanyon	CHD1
chr5:98262585-98266350	0.0071222	0.0438042	aCanyon	LOC100289230
chr6:100060879-100064885	0.0486057	0.172533	pCanyon	PRDM13
chr6:10410134-10418368	0.0943616	0.25331	pCanyon	TFAP2A
chr6:10410134-10418368	0.0943616	0.25331	pCanyon	TFAP2A-AS1
chr6:106957870-106962642	0.0132822	0.0347326	aCanyon	AIM1
chr6:106966812-106970948	0.0361498	0.0374564	aCanyon	AIM1
chr6:107809214-107812854	0.0198542	0.0928211	aCanyon	SOBP
chr6:108878576-108882563	0.0259641	0.0621531	aCanyon	FOXO3
chr6:109700103-109704890	0.00731938	0.0289331	aCanyon	CD164
chr6:111194786-111199439	0.00777139	0.0301065	aCanyon	AMD1
chr6:112191437-112195680	0.00635277	0.0331839	aCanyon	FYN
chr6:114175690-114180819	0.040149	0.104099	aCanyon	MARCKS
chr6:117584939-117594594	0.0591569	0.21714	pCanyon	VGLL2
chr6:119213333-119217672	0.00463315	0.0283305	aCanyon	ASF1A
chr6:119668550-119672375	0.010022	0.0365805	aCanyon	MAN1A1
chr6:12008571-12013638	0.00545865	0.0377714	aCanyon	HIVEP1
chr6:126067701-126071942	0.0167879	0.0720891	aCanyon	HEY2
chr6:127438890-127442896	0.0390944	0.153869	pCanyon	RSPO3
chr6:1309779-1317502	0.0505356	0.25125	pCanyon	FOXQ1
chr6:133133589-133137893	0.0301605	0.0374931	aCanyon	RPS12
chr6:133133589-133137893	0.0301605	0.0374931	aCanyon	SNORA33
chr6:133133589-133137893	0.0301605	0.0374931	aCanyon	SNORD100
chr6:133133589-133137893	0.0301605	0.0374931	aCanyon	SNORD101
chr6:133561506-133566585	0.0595379	0.224896	pCanyon	EYA4
chr6:135501054-135505496	0.00457967	0.0281623	aCanyon	MYB
chr6:136608124-136612269	0.0437007	0.0397545	aCanyon	BCLAF1
chr6:13708806-13712976	0.00378578	0.0340215	aCanyon	RANBP9
chr6:137241195-137245149	0.0360703	0.162908	pCanyon	SLC35D3
chr6:138187460-138195142	0.024002	0.0332794	aCanyon	LOC100130476
chr6:138187460-138195142	0.024002	0.0332794	aCanyon	TNFAIP3
chr6:1387490-1391978	0.0540693	0.253295	pCanyon	FOXF2
chr6:1387490-1391978	0.0540693	0.253295	pCanyon	MIR6720
chr6:139455976-139461592	0.010938	0.0331079	aCanyon	HECA
chr6:139693610-139697449	0.00529347	0.0346111	aCanyon	CITED2
chr6:143247534-143251273	0.0127329	0.0364562	aCanyon	HIVEP2
chr6:143263140-143269186	0.00609209	0.0283353	aCanyon	HIVEP2
chr6:147827800-147831375	0.0308868	0.170966	pCanyon	SAMD5
chr6:149637706-149642754	0.0135932	0.0341634	aCanyon	TAB2
chr6:150257993-150263762	0.059358	0.0931903	aCanyon	ULBP2
chr6:150463017-150466818	0.0367745	0.114233	aCanyon	PPP1R14C
chr6:151710360-151714714	0.00380022	0.0214139	aCanyon	ZBTB2
chr6:15244878-15250636	0.00721336	0.0360668	aCanyon	JARID2
chr6:15244878-15250636	0.00721336	0.0360668	aCanyon	JARID2-AS1
chr6:153302551-153306339	0.0129439	0.0430043	aCanyon	FBXO5
chr6:157097564-157104556	0.00323636	0.0381055	aCanyon	ARID1B
chr6:157097564-157104556	0.00323636	0.0381055	aCanyon	MIR4466
chr6:159235020-159240754	0.034571	0.0648551	aCanyon	EZR
chr6:159235020-159240754	0.034571	0.0648551	aCanyon	EZR-AS1
chr6:159462412-159466848	0.0906848	0.0487353	aCanyon	TAGAP
chr6:160147177-160151521	0.00706077	0.0315481	aCanyon	SOD2
chr6:160147177-160151521	0.00706077	0.0315481	aCanyon	WTAP
chr6:1604401-1612798	0.0454349	0.220829	pCanyon	FOXC1
chr6:1604401-1612798	0.0454349	0.220829	pCanyon	FOXCUT
chr6:163834158-163838148	0.00455047	0.0465044	aCanyon	CAHM
chr6:163834158-163838148	0.00455047	0.0465044	aCanyon	QKI
chr6:166073852-166080148	0.0438427	0.226732	pCanyon	PDE10A
chr6:166399111-166404139	0.0733632	0.143122	aCanyon	LINC00473
chr6:166399111-166404139	0.0733632	0.143122	aCanyon	LINC00602
chr6:166578720-166583523	0.0714985	0.223591	pCanyon	T
chr6:16759260-16763651	0.00278634	0.0218757	aCanyon	ATXN1
chr6:16759260-16763651	0.00278634	0.0218757	aCanyon	LOC101928433
chr6:170598022-170606775	0.0268148	0.121862	aCanyon	DLL1
chr6:170598022-170606775	0.0268148	0.121862	aCanyon	FAM120B
chr6:20401071-20405047	0.00403664	0.0287222	aCanyon	E2F3
chr6:21593295-21599143	0.0228826	0.130784	aCanyon	SOX4
chr6:24718130-24722103	0.0211245	0.0276243	aCanyon	C6orf62
chr6:24931082-24938182	0.0819093	0.0318209	aCanyon	FAM65B
chr6:26122956-26127497	0.0040674	0.0150107	aCanyon	HIST1H2AC
chr6:26122956-26127497	0.0040674	0.0150107	aCanyon	HIST1H2BC
chr6:26155570-26160478	0.00900901	0.0227292	aCanyon	HIST1H1E
chr6:26155570-26160478	0.00900901	0.0227292	aCanyon	HIST1H2BD
chr6:26195026-26200668	0.0116096	0.0285223	aCanyon	HIST1H2BF
chr6:26195026-26200668	0.0116096	0.0285223	aCanyon	HIST1H3D
chr6:26249657-26253698	0.00522675	0.0224443	aCanyon	HIST1H2BH
chr6:26249657-26253698	0.00522675	0.0224443	aCanyon	HIST1H3F
chr6:26269925-26274707	0.0106072	0.0395891	aCanyon	HIST1H2BI
chr6:26269925-26274707	0.0106072	0.0395891	aCanyon	HIST1H3G
chr6:27098709-27102225	0.00699364	0.0279746	aCanyon	HIST1H2AG
chr6:27098709-27102225	0.00699364	0.0279746	aCanyon	HIST1H2BJ
chr6:27774710-27778875	0.0102207	0.0325203	aCanyon	HIST1H2AI
chr6:27774710-27778875	0.0102207	0.0325203	aCanyon	HIST1H2BL
chr6:27774710-27778875	0.0102207	0.0325203	aCanyon	HIST1H3H
chr6:27804153-27807719	0.00705435	0.0298453	aCanyon	HIST1H2AK
chr6:27804153-27807719	0.00705435	0.0298453	aCanyon	HIST1H2BN
chr6:27832081-27835694	0.0275229	0.0650275	aCanyon	HIST1H1B
chr6:27832081-27835694	0.0275229	0.0650275	aCanyon	HIST1H2AL
chr6:27859914-27863966	0.0225888	0.0386166	aCanyon	HIST1H2AM
chr6:27859914-27863966	0.0225888	0.0386166	aCanyon	HIST1H2BO
chr6:30456906-30461062	0.0179415	0.02644	aCanyon	HLA-E
chr6:30582137-30586468	0.0107095	0.0348059	aCanyon	MRPS18B
chr6:30582137-30586468	0.0107095	0.0348059	aCanyon	PPP1R10
chr6:30646756-30655706	0.026087	0.0301449	aCanyon	PPP1R18
chr6:31802029-31805913	0.0498793	0.0522928	aCanyon	C6orf48
chr6:31802029-31805913	0.0498793	0.0522928	aCanyon	SNORD48
chr6:31802029-31805913	0.0498793	0.0522928	aCanyon	SNORD52
chr6:3226935-3230710	0.0330094	0.145914	aCanyon	TUBB2B
chr6:32818983-32823116	0.0113142	0.0200174	aCanyon	PSMB9
chr6:32818983-32823116	0.0113142	0.0200174	aCanyon	TAP1
chr6:32934314-32942826	0.00444444	0.0208547	aCanyon	BRD2
chr6:33238957-33243120	0.0589302	0.0534905	aCanyon	RPS18
chr6:33238957-33243120	0.0589302	0.0534905	aCanyon	VPS52
chr6:34202972-34206650	0.0127292	0.0518414	aCanyon	HMGA1
chr6:36561207-36566756	0.0232192	0.0452578	aCanyon	SRSF3
chr6:37136847-37140777	0.00668478	0.0261413	aCanyon	PIM1
chr6:37663648-37667242	0.00862648	0.0481527	aCanyon	MDGA1
chr6:41513210-41516853	0.0187356	0.0704459	aCanyon	FOXP4
chr6:41513210-41516853	0.0187356	0.0704459	aCanyon	FOXP4-AS1
chr6:41905790-41910323	0.0186241	0.0315485	aCanyon	CCND3
chr6:42011922-42017026	0.0909648	0.103843	aCanyon	CCND3
chr6:42417538-42421796	0.0335931	0.048636	aCanyon	TRERF1
chr6:42748940-42752839	0.00573449	0.0259008	aCanyon	GLTSCR1L
chr6:42748940-42752839	0.00573449	0.0259008	aCanyon	LOC401261
chr6:50783050-50794234	0.0911777	0.249295	pCanyon	TFAP2B
chr6:5994350-6000461	0.0831367	0.226994	pCanyon	NRN1
chr6:6001975-6009783	0.0728578	0.2172	pCanyon	NRN1
chr6:7106982-7110605	0.00999186	0.0298275	aCanyon	RREB1
chr6:73329475-73333354	0.0197727	0.0618144	aCanyon	KCNQ5
chr6:74227642-74233847	0.067899	0.0515495	aCanyon	EEF1A1
chr6:7540813-7544482	0.0384878	0.139661	aCanyon	DSP
chr6:75913786-75919036	0.0511364	0.162216	pCanyon	COL12A1
chr6:7725768-7729569	0.0223552	0.119917	aCanyon	BMP6
chr6:86350217-86354162	0.0081977	0.0272259	aCanyon	SYNCRIP
chr6:86385836-86389614	0.00684992	0.0248199	aCanyon	SNHG5
chr6:86385836-86389614	0.00684992	0.0248199	aCanyon	SNORD50A
chr6:86385836-86389614	0.00684992	0.0248199	aCanyon	SNORD50B
chr6:88408179-88412640	0.00678124	0.0285183	aCanyon	AKIRIN2
chr6:89788866-89792872	0.0114999	0.0415137	aCanyon	PNRC1
chr6:90059674-90063192	0.0265934	0.0460371	aCanyon	UBE2J1
chr6:94125928-94130372	0.0489152	0.21516	pCanyon	EPHA7
chr6:99271507-99294002	0.0647388	0.209603	pCanyon	POU3F2
chr7:100180829-100184964	0.0144969	0.0345622	aCanyon	FBXO24
chr7:100180829-100184964	0.0144969	0.0345622	aCanyon	LRCH4
chr7:100805885-100818274	0.0428213	0.184254	pCanyon	NAT16
chr7:100805885-100818274	0.0428213	0.184254	pCanyon	VGF
chr7:101457175-101461049	0.00811986	0.0591744	aCanyon	CUX1
chr7:104649378-104659182	0.0137415	0.0313968	aCanyon	KMT2E
chr7:104649378-104659182	0.0137415	0.0313968	aCanyon	KMT2E-AS1
chr7:107641770-107645450	0.0616835	0.186025	pCanyon	LAMB1
chr7:111843629-111847533	0.00573913	0.0218261	aCanyon	DOCK4
chr7:111843629-111847533	0.00573913	0.0218261	aCanyon	ZNF277
chr7:113721967-113728029	0.037776	0.160977	pCanyon	FOXP2
chr7:114562110-114566161	0.015752	0.0677507	aCanyon	MDFIC
chr7:126890148-126895195	0.0238677	0.0995226	aCanyon	GRM8
chr7:129588710-129593191	0.0244114	0.0466561	aCanyon	UBE2H
chr7:132257972-132262561	0.0415142	0.146501	aCanyon	PLXNA4
chr7:138787127-138795187	0.00855101	0.0326007	aCanyon	ZC3HAV1
chr7:14028023-14031538	0.0221322	0.0576683	aCanyon	ETV1
chr7:140770913-140774944	0.0262593	0.112358	aCanyon	TMEM178B
chr7:148578950-148582516	0.0182164	0.0508946	aCanyon	EZH2
chr7:150147087-150150676	0.0361702	0.0420213	aCanyon	GIMAP8
chr7:150211394-150218612	0.0696126	0.0260291	aCanyon	GIMAP7
chr7:150754333-150757941	0.025322	0.0533415	aCanyon	CDK5
chr7:150754333-150757941	0.025322	0.0533415	aCanyon	SLC4A2
chr7:152130610-152134256	0.0130584	0.0441382	aCanyon	FABP5P3
chr7:152130610-152134256	0.0130584	0.0441382	aCanyon	KMT2C
chr7:155240823-155266086	0.0697538	0.248839	pCanyon	EN2
chr7:155299307-155303443	0.0679408	0.21492	pCanyon	CNPY1
chr7:155595504-155608293	0.0677511	0.245558	pCanyon	SHH
chr7:156791845-156816342	0.0644891	0.219349	pCanyon	MNX1
chr7:156791845-156816342	0.0644891	0.219349	pCanyon	MNX1-AS1
chr7:15724433-15729058	0.106378	0.266003	pCanyon	MEOX2
chr7:15724433-15729058	0.106378	0.266003	pCanyon	MEOX2-AS1
chr7:157475597-157487229	0.0573657	0.238569	pCanyon	PTPRN2
chr7:17337976-17342588	0.00773746	0.0416222	aCanyon	AHR
chr7:19144149-19161192	0.0641432	0.196351	pCanyon	TWIST1
chr7:20822615-20838998	0.0796588	0.261667	pCanyon	SP8
chr7:23507376-23511759	0.0353112	0.143611	aCanyon	IGF2BP3
chr7:2558285-2563478	0.038495	0.0772801	aCanyon	LFNG
chr7:26235191-26244131	0.0130478	0.0313397	aCanyon	CBX3
chr7:26235191-26244131	0.0130478	0.0313397	aCanyon	HNRNPA2B1
chr7:27194491-27198814	0.0696061	0.187825	pCanyon	HOXA7
chr7:27194491-27198814	0.0696061	0.187825	pCanyon	HOXA-AS3
chr7:27222623-27229163	0.0790653	0.195037	pCanyon	HOXA11
chr7:27222623-27229163	0.0790653	0.195037	pCanyon	HOXA11-AS
chr7:27234975-27242142	0.0493089	0.163805	pCanyon	HOTTIP
chr7:27234975-27242142	0.0493089	0.163805	pCanyon	HOXA13
chr7:27278774-27286684	0.0831008	0.25411	pCanyon	EVX1
chr7:27278774-27286684	0.0831008	0.25411	pCanyon	EVX1-AS
chr7:29602450-29606401	0.0841849	0.155317	pCanyon	PRR15
chr7:30065426-30069511	0.00846645	0.0309904	aCanyon	FKBP14
chr7:30065426-30069511	0.00846645	0.0309904	aCanyon	PLEKHA8
chr7:39988282-39993440	0.00487169	0.0336415	aCanyon	CDK13
chr7:43151168-43154686	0.0634259	0.191296	pCanyon	HECW1
chr7:43622080-43629746	0.0179922	0.040352	aCanyon	STK17A
chr7:44835370-44838999	0.00961232	0.0449424	aCanyon	PPIA
chr7:44884933-44888743	0.011663	0.0344181	aCanyon	H2AFV
chr7:45959418-45963293	0.0490918	0.205927	pCanyon	IGFBP3
chr7:50343105-50358935	0.0262413	0.0495668	aCanyon	IKZF1
chr7:5458094-5469978	0.024436	0.104812	aCanyon	TNRC18
chr7:556305-562838	0.0270894	0.130921	aCanyon	HRAT92
chr7:556305-562838	0.0270894	0.130921	aCanyon	PDGFA
chr7:55636713-55640943	0.0317601	0.0442237	aCanyon	VOPP1
chr7:5564830-5573150	0.0198955	0.0436364	aCanyon	ACTB
chr7:5564830-5573150	0.0198955	0.0436364	aCanyon	LOC221946
chr7:5631965-5636187	0.031564	0.121008	aCanyon	FSCN1
chr7:69062002-69065564	0.0123168	0.0773749	aCanyon	AUTS2
chr7:69062002-69065564	0.0123168	0.0773749	aCanyon	LOC100507468
chr7:8007340-8012104	0.0154491	0.0399037	aCanyon	GLCCI1
chr7:8007340-8012104	0.0154491	0.0399037	aCanyon	LOC100505921
chr7:8472780-8477843	0.0868595	0.275471	pCanyon	NXPH1
chr7:86845538-86850525	0.0200696	0.0386825	aCanyon	TMEM243
chr7:92461084-92469915	0.0112431	0.033436	aCanyon	CDK6
chr7:92461084-92469915	0.0112431	0.033436	aCanyon	LOC101927497
chr7:98245438-98249122	0.0942879	0.365505	pCanyon	NPTX2
chr8:101731219-101735386	0.00312182	0.0251781	aCanyon	PABPC1
chr8:101960233-101966341	0.0071965	0.034418	aCanyon	YWHAZ
chr8:103665672-103670648	0.0139363	0.0290568	aCanyon	KLF10
chr8:114444132-114450810	0.088545	0.184219	pCanyon	CSMD3
chr8:11548956-11564007	0.0859965	0.263227	pCanyon	GATA4
chr8:11548956-11564007	0.0859965	0.263227	pCanyon	SNORA99
chr8:121820898-121824863	0.0111702	0.0392757	aCanyon	SNTB1
chr8:122651486-122655071	0.0533459	0.15856	pCanyon	HAS2
chr8:122651486-122655071	0.0533459	0.15856	pCanyon	HAS2-AS1
chr8:123792184-123795915	0.00805922	0.0311623	aCanyon	ZHX2
chr8:126441383-126445143	0.00757289	0.035863	aCanyon	TRIB1
chr8:126958295-126963861	0.0903226	0.0282258	aCanyon	LINC00861
chr8:128746003-128752240	0.0063051	0.0271175	aCanyon	CASC11
chr8:128746003-128752240	0.0063051	0.0271175	aCanyon	MYC
chr8:134067024-134073358	0.0870317	0.0553314	aCanyon	SLA
chr8:134067024-134073358	0.0870317	0.0553314	aCanyon	TG
chr8:134083881-134088779	0.0342936	0.0242341	aCanyon	SLA
chr8:134083881-134088779	0.0342936	0.0242341	aCanyon	TG
chr8:134580682-134585500	0.00938255	0.0241587	aCanyon	ST3GAL1
chr8:140713979-140718647	0.0403727	0.165933	pCanyon	KCNK9
chr8:144508231-144513912	0.0534988	0.23102	pCanyon	MAFA
chr8:145102961-145107417	0.0486126	0.185864	pCanyon	OPLAH
chr8:145555343-145563138	0.0762754	0.283038	pCanyon	SCRT1
chr8:22297705-22302386	0.0189883	0.0321225	aCanyon	PPP3CC
chr8:22548915-22553616	0.0252819	0.0916752	aCanyon	EGR3
chr8:23100643-23105083	0.0322979	0.0446608	aCanyon	CHMP7
chr8:24812632-24816705	0.0579462	0.243799	pCanyon	NEFL
chr8:25899400-25911058	0.0767513	0.234094	pCanyon	EBF2
chr8:26433418-26437469	0.0120862	0.0365877	aCanyon	DPYSL2
chr8:29205709-29210790	0.0496016	0.0891635	aCanyon	DUSP4
chr8:29933357-29941198	0.0396282	0.0414026	aCanyon	SARAF
chr8:29950353-29955579	0.031464	0.0335924	aCanyon	LEPROTL1
chr8:32403573-32407298	0.0583227	0.267419	pCanyon	NRG1
chr8:37551865-37556120	0.0439351	0.165199	pCanyon	ZNF703
chr8:4848493-4853275	0.0948071	0.323	pCanyon	CSMD1
chr8:53850933-53854712	0.0399943	0.188973	pCanyon	NPBWR1
chr8:54788223-54795534	0.0682183	0.251105	pCanyon	RGS20
chr8:56013333-56016924	0.0769589	0.37809	pCanyon	XKR4
chr8:65488212-65500819	0.0717022	0.232612	pCanyon	BHLHE22
chr8:65488212-65500819	0.0717022	0.232612	pCanyon	LOC401463
chr8:66746476-66755203	0.00927775	0.0343511	aCanyon	PDE7A
chr8:67340489-67345310	0.0246757	0.0453733	aCanyon	ADHFE1
chr8:67340489-67345310	0.0246757	0.0453733	aCanyon	RRS1
chr8:67340489-67345310	0.0246757	0.0453733	aCanyon	RRS1-AS1
chr8:70981319-70985199	0.0895955	0.295534	pCanyon	PRDM14
chr8:72754186-72757924	0.0592704	0.146167	aCanyon	MSC
chr8:72754186-72757924	0.0592704	0.146167	aCanyon	MSC-AS1
chr8:76316022-76320641	0.0617376	0.203464	pCanyon	HNF4G
chr8:77585021-77591906	0.0713347	0.200621	pCanyon	ZFHX4-AS1
chr8:80677344-80681250	0.0164447	0.0540943	aCanyon	HEY1
chr8:80677344-80681250	0.0164447	0.0540943	aCanyon	LINC01607
chr8:82020657-82024646	0.0072446	0.0203831	aCanyon	PAG1
chr8:85093832-85097615	0.0821246	0.248461	pCanyon	RALYL
chr8:89337036-89341241	0.0296736	0.114065	aCanyon	MMP16
chr8:95651155-95655063	0.0700369	0.221893	pCanyon	ESRP1
chr8:95651155-95655063	0.0700369	0.221893	pCanyon	LOC100288748
chr8:97156319-97162431	0.0665102	0.210201	pCanyon	GDF6
chr8:97165022-97174218	0.0681988	0.211173	pCanyon	GDF6
chr8:9759523-9766571	0.0592067	0.189252	pCanyon	LINC00599
chr8:9759523-9766571	0.0592067	0.189252	pCanyon	MIR124-1
chr8:98655484-98659302	0.00836179	0.0353982	aCanyon	MTDH
chr8:99950337-99962254	0.064211	0.192714	pCanyon	OSR2
chr8:99950337-99962254	0.064211	0.192714	pCanyon	STK3
chr9:100609973-100618315	0.094409	0.292583	pCanyon	FOXE1
chr9:100744751-100748398	0.0111536	0.0400426	aCanyon	ANP32B
chr9:101468478-101472331	0.0670113	0.25535	pCanyon	GABBR2
chr9:102581555-102588004	0.0275001	0.0667402	aCanyon	LOC101928438
chr9:102581555-102588004	0.0275001	0.0667402	aCanyon	NR4A3
chr9:109621647-109627049	0.0509444	0.141069	aCanyon	ZNF462
chr9:110249856-110253989	0.073912	0.249702	pCanyon	KLF4
chr9:110784-118221	0.0529388	0.204591	pCanyon	FOXD4
chr9:115093118-115097121	0.00698833	0.0318192	aCanyon	PTBP3
chr9:117144292-117151788	0.0632985	0.0455865	aCanyon	AKNA
chr9:118914545-118920233	0.0686403	0.235742	pCanyon	PAPPA
chr9:123472434-123477454	0.0210764	0.0576465	aCanyon	MEGF9
chr9:126758606-126785408	0.0780714	0.237947	pCanyon	LHX2
chr9:126758606-126785408	0.0780714	0.237947	pCanyon	LOC100505588
chr9:129372033-129378150	0.0616236	0.254203	pCanyon	LMX1B
chr9:130738022-130744204	0.0323779	0.0426826	aCanyon	FAM102A
chr9:131936104-131941020	0.00648919	0.0540977	aCanyon	IER5L
chr9:132646468-132653348	0.040198	0.0683622	aCanyon	FNBP1
chr9:132799632-132806029	0.0216055	0.0603599	aCanyon	FNBP1
chr9:133534535-133542484	0.0748356	0.278596	pCanyon	PRDM12
chr9:133813311-133817015	0.0355419	0.155338	pCanyon	FIBCD1
chr9:134143299-134153792	0.0138031	0.0378927	aCanyon	FAM78A
chr9:135036338-135040193	0.036789	0.114316	aCanyon	NTNG2
chr9:136930777-136934503	0.0144384	0.0508114	aCanyon	BRD3
chr9:139087071-139091943	0.104655	0.329342	pCanyon	LHX3
chr9:139740418-139744438	0.0991439	0.302866	pCanyon	C9orf172
chr9:139740418-139744438	0.0991439	0.302866	pCanyon	PHPT1
chr9:14312704-14316429	0.0556076	0.190513	pCanyon	NFIB
chr9:2014401-2019521	0.00497613	0.0244237	aCanyon	SMARCA2
chr9:20620030-20624996	0.0194031	0.0436878	aCanyon	MLLT3
chr9:29211509-29215419	0.0593776	0.202103	pCanyon	LINGO2
chr9:34587840-34593443	0.0450801	0.15222	pCanyon	CNTFR
chr9:3524269-3528913	0.00513699	0.0260654	aCanyon	RFX3
chr9:37025052-37031236	0.082998	0.229218	pCanyon	PAX5
chr9:37033858-37038574	0.0606637	0.160122	pCanyon	PAX5
chr9:5626813-5630570	0.00714413	0.0305412	aCanyon	RIC1
chr9:73026074-73029859	0.0131038	0.0425873	aCanyon	KLF9
chr9:74977583-74981095	0.00502922	0.0337774	aCanyon	ZFAND5
chr9:77111541-77116107	0.0395873	0.118178	aCanyon	RORB
chr9:77111541-77116107	0.0395873	0.118178	aCanyon	RORB-AS1
chr9:79626623-79639088	0.0820823	0.257033	pCanyon	FOXB2
chr9:80644811-80648349	0.0191206	0.069601	aCanyon	GNAQ
chr9:82185180-82188946	0.00941689	0.0431878	aCanyon	TLE4
chr9:84301863-84305439	0.0250452	0.126666	aCanyon	LOC101927502
chr9:84301863-84305439	0.0250452	0.126666	aCanyon	TLE1
chr9:86592405-86596630	0.00966755	0.0336625	aCanyon	HNRNPK
chr9:86592405-86596630	0.00966755	0.0336625	aCanyon	RMI1
chr9:89560119-89563845	0.0137066	0.0864438	aCanyon	GAS1
chr9:89560119-89563845	0.0137066	0.0864438	aCanyon	GAS1RR
chr9:90112101-90115714	0.0456798	0.118922	aCanyon	DAPK1
chr9:91924759-91928661	0.0117406	0.0271846	aCanyon	CKS2
chr9:91924759-91928661	0.0117406	0.0271846	aCanyon	MIR3153
chr9:92217917-92221793	0.0309765	0.0718732	aCanyon	GADD45G
chr9:96212924-96216466	0.00472701	0.0373434	aCanyon	FAM120A
chr9:96212924-96216466	0.00472701	0.0373434	aCanyon	FAM120AOS
chr9:96706853-96718501	0.0725885	0.228621	pCanyon	BARX1
chr9:96706853-96718501	0.0725885	0.228621	pCanyon	BARX1-AS1
chr9:98267850-98273977	0.00571497	0.0438248	aCanyon	PTCH1
chrX:103809481-103813870	0.0922012	0.230138	pCanyon	IL1RAPL2
chrX:11775528-11783435	0.0264306	0.0463856	aCanyon	MSL3
chrX:118107309-118110878	0.0256848	0.0976222	aCanyon	LONRF3
chrX:118823998-118827889	0.0151947	0.0365622	aCanyon	2020-09-06
chrX:118922594-118926711	0.0216726	0.0254972	aCanyon	RPL39
chrX:123093204-123098122	0.0144966	0.0574497	aCanyon	LOC101928402
chrX:123093204-123098122	0.0144966	0.0574497	aCanyon	STAG2
chrX:123479823-123489042	0.0549669	0.0258278	aCanyon	SH2D1A
chrX:128913566-128920999	0.0617745	0.0476783	aCanyon	SASH3
chrX:129216158-129221603	0.0574297	0.039759	aCanyon	ELF4
chrX:12988502-12998562	0.0108951	0.00771036	aCanyon	TMSB4X
chrX:130214510-130218891	0.0793051	0.27889	pCanyon	ARHGAP36
chrX:131156282-131160052	0.0229993	0.0401314	aCanyon	STK26
chrX:131349625-131353730	0.00910518	0.0257457	aCanyon	RAP2C
chrX:131349625-131353730	0.00910518	0.0257457	aCanyon	RAP2C-AS1
chrX:132547530-132551610	0.0436428	0.172797	pCanyon	GPC4
chrX:135860984-135864527	0.130125	0.0766488	aCanyon	ARHGEF6
chrX:136113175-136116920	0.0579009	0.14941	aCanyon	GPR101
chrX:136644122-136652223	0.0842533	0.303217	pCanyon	ZIC3
chrX:138284357-138289374	0.0828969	0.202454	pCanyon	FGF13
chrX:142720427-142724045	0.0810663	0.272412	pCanyon	SLITRK4
chrX:149529342-149534473	0.0165498	0.0701366	aCanyon	MAMLD1
chrX:152906866-152910461	0.0501157	0.157029	pCanyon	DUSP9
chrX:153189483-153194578	0.00598949	0.0260359	aCanyon	ARHGAP4
chrX:153232495-153239110	0.0106407	0.0325173	aCanyon	HCFC1
chrX:153232495-153239110	0.0106407	0.0325173	aCanyon	HCFC1-AS1
chrX:153232495-153239110	0.0106407	0.0325173	aCanyon	TMEM187
chrX:153596543-153603290	0.0399254	0.0633212	aCanyon	FLNA
chrX:1653247-1656787	0.0217873	0.0336041	aCanyon	P2RY8
chrX:17392307-17396323	0.0369519	0.219031	pCanyon	NHS
chrX:20281173-20286285	0.0283052	0.0567862	aCanyon	RPS6KA3
chrX:23348661-23354491	0.0385794	0.156998	pCanyon	PTCHD1
chrX:25020472-25032631	0.0658054	0.231777	pCanyon	ARX
chrX:25034771-25041645	0.071045	0.18195	pCanyon	ARX
chrX:38662289-38666716	0.0116937	0.0188331	aCanyon	MID1IP1
chrX:38662289-38666716	0.0116937	0.0188331	aCanyon	MID1IP1-AS1
chrX:39953256-39959197	0.01269	0.0456709	aCanyon	BCOR
chrX:40028573-40032413	0.0472241	0.0711706	aCanyon	BCOR
chrX:40033156-40037087	0.00660144	0.0252269	aCanyon	BCOR
chrX:40943430-40948045	0.0159766	0.0351484	aCanyon	USP9X
chrX:41189395-41200281	0.031144	0.0303217	aCanyon	DDX3X
chrX:44731485-44735662	0.00726491	0.0333572	aCanyon	KDM6A
chrX:46431520-46435199	0.0114603	0.0500216	aCanyon	CHST7
chrX:48774081-48778073	0.0381895	0.0372466	aCanyon	PIM2
chrX:50210945-50215001	0.0789971	0.231324	pCanyon	DGKK
chrX:53708977-53713928	0.0114984	0.0295674	aCanyon	HUWE1
chrX:6143432-6147170	0.0392408	0.120068	aCanyon	LOC105373156
chrX:6143432-6147170	0.0392408	0.120068	aCanyon	NLGN4X
chrX:64887118-64891837	0.028223	0.030662	aCanyon	MSN
chrX:70315098-70318678	0.031575	0.03789	aCanyon	FOXO4
chrX:70327702-70332416	0.0363881	0.00673854	aCanyon	IL2RG
chrX:70502779-70506547	0.00742268	0.0338144	aCanyon	NONO
chrX:70751921-70763675	0.0246597	0.0267414	aCanyon	OGT
chrX:71524333-71529522	0.0243219	0.0942134	aCanyon	CITED1
chrX:77359046-77362798	0.0112388	0.0291188	aCanyon	PGK1
chrX:78618527-78623745	0.021645	0.0242424	aCanyon	ITM2A
chrY:15016334-15020020	0.0191205	0.0259492	aCanyon	DDX3Y
chrY:16634027-16637654	0.0635239	0.100635	aCanyon	NLGN4Y
chrY:22734860-22739254	0.0423453	0.029316	aCanyon	EIF1AY
chrY:2558639-2562748	0.0552875	0.0589063	aCanyon	CD99
chrY:2802710-2806240	0.0522553	0.0519953	aCanyon	ZFY
chrY:4866659-4872456	0.07598	0.218261	pCanyon	PCDH11Y
chrY:7140548-7144751	0.005923	0.0291763	aCanyon	PRKY
