# Supplementary material for: The concurrence of DNA methylation and demethylation is associated with transcription regulation
Source: Nat Commun. 2021 Sep 6;12:5285. doi: 10.1038/s41467-021-25521-7 (PMC8421433; doi:10.1038/s41467-021-25521-7)
Supplement: Supplementary file 7 — Supplementary Data 4 [file 41467_2021_25521_MOESM7_ESM.xlsx]

## Sheet: Sheet1
TF	mCG_enrichment	Call	Motif_CPK_at_aCanyon	Motif_CPK_at_pCanyon	Motif_CPK_log2FC
CREB1	-55.995	MethylMinus	0.41957	0.292336	0.521286
FEV	-74.27	MethylMinus	0.383095	0.301184	0.347059
ETV2	-89.29	MethylMinus	0.552459	0.440981	0.32515
ELK3	-78.005	MethylMinus	0.630742	0.503625	0.324701
GFI1	-27.37	MethylMinus	0.260018	0.210581	0.304239
ELF4	-85.89	MethylMinus	0.663378	0.539371	0.298554
MLX	-60.795	MethylMinus	0.454766	0.372675	0.287204
ZNF713	83.82	MethylPlus	1.92977	1.58838	0.280869
POU2F2	60.11	MethylPlus	0.707105	0.58361	0.27692
ELF1	-86.73	MethylMinus	0.499986	0.413376	0.274435
POU3F2	55.81	MethylPlus	0.844474	0.708543	0.253196
POU3F4	94.9	MethylPlus	0.696867	0.585734	0.250638
FLI1	-92.43	MethylMinus	0.575283	0.489468	0.233057
ELF2	-83.465	MethylMinus	0.828902	0.71279	0.217725
ATF6	-72.16	MethylMinus	0.303746	0.262253	0.211906
POU3F1	102.1	MethylPlus	0.630529	0.547157	0.204608
ELK1	-79.09	MethylMinus	0.4505	0.392141	0.200154
XBP1	-29.94	MethylMinus	0.406559	0.354625	0.197168
SPIB	-64.2233	MethylMinus	0.955179	0.838431	0.188079
ERG	-93.7225	MethylMinus	0.760431	0.67209	0.178165
IRF7	-45.74	MethylMinus	0.598107	0.534062	0.163396
ATF6B	-56.24	MethylMinus	0.565898	0.50681	0.159096
SREBF1	-37.5	MethylMinus	0.633515	0.568392	0.156493
IRF2	32.61	MethylPlus	0.391841	0.358519	0.12822
SP1	28.3	MethylPlus	1.77981	1.63121	0.125788
CREB3	-46.5133	MethylMinus	0.57571	0.528045	0.12468
TFE3	-17.53	MethylMinus	0.368591	0.338345	0.123523
RUNX3	-83.45	MethylMinus	0.479082	0.440627	0.120715
ELF3	-75.4333	MethylMinus	0.996347	0.920894	0.113613
KLF14	27.74	MethylPlus	1.48183	1.37178	0.111324
BCL6B	-37.64	MethylMinus	0.343634	0.321357	0.0966947
RARB	163.28	MethylPlus	0.801813	0.757738	0.0815665
KLF16	14.13	MethylPlus	1.77917	1.69314	0.0715054
KLF6	25.71	MethylPlus	1.98651	1.9285	0.0427569
MAX	-24.67	MethylMinus	0.620504	0.605553	0.0351859
KLF13	25.23	MethylPlus	2.52276	2.46327	0.0344274
KLF12	14.77	MethylPlus	2.7576	2.7011	0.0298684
TBX20	62.88	MethylPlus	0.691107	0.679522	0.0243899
E2F7	-52.86	MethylMinus	0.29756	0.29269	0.0238083
KLF15	18.125	MethylPlus	3.03917	2.99096	0.0230679
ETV3	-82.72	MethylMinus	0.302679	0.298353	0.0207725
RFX5	50.49	MethylPlus	0.366244	0.361704	0.0179972
HES7	-96.71	MethylMinus	0.619437	0.612985	0.0151049
BCL6	-21.65	MethylMinus	0.355366	0.352502	0.0116732
NFATC3	67.85	MethylPlus	0.575923	0.571931	0.0100346
ZNF12	55.41	MethylPlus	0.211172	0.210581	0.00404126
ETV4	-89.41	MethylMinus	1.00061	0.99911	0.00216877
HES5	-78.975	MethylMinus	0.582749	0.586442	-0.00911372
HES2	-53.83	MethylMinus	0.770883	0.776849	-0.011122
ELF5	-54.63	MethylMinus	0.86815	0.875946	-0.0128973
RORB	161.54	MethylPlus	0.414238	0.418331	-0.0141844
RARG	95.66	MethylPlus	0.756165	0.763754	-0.0144068
ZNF460	-66.97	MethylMinus	2.8954	2.92831	-0.0163085
NKX2-3	84.125	MethylPlus	0.435995	0.442397	-0.0210305
RUNX2	-33.8	MethylMinus	0.465004	0.47248	-0.0230092
GLIS1	-10.28	MethylMinus	2.15502	2.19677	-0.0276819
TCF7L1	-42.02	MethylMinus	0.546487	0.557774	-0.0294947
SNAI2	28.03	MethylPlus	0.423197	0.433549	-0.0348673
PAX2	73.55	MethylPlus	0.568244	0.586442	-0.0454771
E2F2	-100	MethylMinus	3.5688	3.68747	-0.0471907
ESR1	86.47	MethylPlus	0.439194	0.455138	-0.0514444
NFATC1	51.85	MethylPlus	0.285402	0.296229	-0.053719
RARA	86.39	MethylPlus	1.87559	1.94796	-0.0546226
HEY2	-45.64	MethylMinus	0.606212	0.631035	-0.0578977
HEY1	-36.05	MethylMinus	0.674256	0.70288	-0.0599822
CREB3L1	-11.2625	MethylMinus	1.32249	1.37992	-0.0613335
PRDM4	62.16	MethylPlus	0.579762	0.607677	-0.0678422
ZNF23	36.33	MethylPlus	2.08185	2.18261	-0.0681853
GLIS2	-48.17	MethylMinus	1.4204	1.49495	-0.0738019
LEF1	-34.305	MethylMinus	0.661458	0.696864	-0.0752272
SNAI1	53.4067	MethylPlus	0.515984	0.544679	-0.0780801
NFATC2	20.47	MethylPlus	0.280496	0.296937	-0.0821775
KLF17	44.39	MethylPlus	4.2036	4.45228	-0.0829214
HES1	-78.4	MethylMinus	0.816957	0.866037	-0.0841673
KLF11	19.16	MethylPlus	1.56032	1.65457	-0.0846061
ETV5	-76.22	MethylMinus	1.71988	1.83152	-0.0907397
PPARD	165.04	MethylPlus	0.890547	0.948499	-0.0909544
ZNF771	33.18	MethylPlus	0.303533	0.324189	-0.0949814
RXRB	57.14	MethylPlus	0.765764	0.821089	-0.100639
EGR4	20.3	MethylPlus	2.34486	2.51565	-0.101428
ZBTB7B	-52.94	MethylMinus	1.01	1.08405	-0.102079
KLF10	12.75	MethylPlus	2.33291	2.5068	-0.103713
NR2C1	96.86	MethylPlus	0.625836	0.673859	-0.106662
PAX8	55.62	MethylPlus	0.309079	0.333037	-0.107707
ZNF740	13.62	MethylPlus	3.23583	3.48857	-0.108497
ETS2	-95.58	MethylMinus	0.234422	0.253051	-0.110321
RXRG	167.675	MethylPlus	1.24186	1.34064	-0.110419
PAX6	97.22	MethylPlus	0.626263	0.676691	-0.111728
IRX1	42.86	MethylPlus	0.27687	0.299414	-0.112937
SP2	58.44	MethylPlus	2.83418	3.08156	-0.12073
UBP1	15.08	MethylPlus	0.255112	0.277471	-0.121206
ZBTB7A	-70.89	MethylMinus	0.571443	0.622187	-0.122738
ZNF704	-94.63	MethylMinus	1.18256	1.28897	-0.124301
ZNF444	32.68	MethylPlus	1.99333	2.20809	-0.147618
TCFL5	-93.73	MethylMinus	0.94622	1.05291	-0.154128
ZBTB14	-89.72	MethylMinus	1.01512	1.13006	-0.154752
ZSCAN31	284.19	MethylPlus	0.312491	0.348963	-0.159256
NR2F6	94.815	MethylPlus	1.52449	1.70341	-0.160096
LIN28B	-40.86	MethylMinus	0.390774	0.445936	-0.190502
NR2F1	60.36	MethylPlus	0.854925	0.979998	-0.19698
PAX1	76.92	MethylPlus	0.2517	0.290566	-0.207165
ZNF821	87.52	MethylPlus	0.343847	0.398865	-0.214133
MBNL2	-38.38	MethylMinus	0.564831	0.671736	-0.250074
PAX9	83.42	MethylPlus	0.252979	0.306493	-0.276833
ZNF524	63.82	MethylPlus	0.670417	0.813303	-0.278734
